# Supplementary material for: Reliability analysis using Limit equilibrium and Smoothed Particle Hydrodynamics-based method for homogeneous soil slopes
Source: PLoS One. 2024 Mar 11;19(3):e0300293. doi: 10.1371/journal.pone.0300293 (PMC10927073; doi:10.1371/journal.pone.0300293)
Supplement: S1 Data — (ZIP) [file pone.0300293.s001.zip]

Archive with 7 entries (7 files):
- Fig.3.xlsx
- Fig.4.xlsx
- Fig.5.xlsx
- Fig.6.xlsx
- Fig.7.xlsx
- Fig.8.xlsx
- Fig.9.xlsx
