# Supplementary material for: Reliability analysis using Limit equilibrium and Smoothed Particle Hydrodynamics-based method for homogeneous soil slopes
Source: PLoS One. 2024 Mar 11;19(3):e0300293. doi: 10.1371/journal.pone.0300293 (PMC10927073; doi:10.1371/journal.pone.0300293)
Supplement: S1 Data — (ZIP) [file pone.0300293.s001.zip › Fig.3.xlsx]

## Sheet: figure3 initial failure surface
0	1	4.336	1
6	1	4.597	0.788894
8	3	4.858	0.610803
18	3	5.12	0.460755
		5.381	0.335314
		5.642	0.232028
		5.903	0.149118
		6.164	0.0852928
		6.426	0.0396326
		6.687	0.0115148
		6.948	0.00057042
		7.209	0.00665854
		7.47	0.0298573
		7.732	0.070469
		7.993	0.12904
		8.254	0.2064
		8.515	0.303726
		8.776	0.422641
		9.037	0.56538
		9.299	0.735057
		9.56	0.93613
		9.821	1.17527
		10.082	1.46317
		10.343	1.81898
		10.605	2.28418
		10.866	3
