# Supplementary material for: Reliability analysis using Limit equilibrium and Smoothed Particle Hydrodynamics-based method for homogeneous soil slopes
Source: PLoS One. 2024 Mar 11;19(3):e0300293. doi: 10.1371/journal.pone.0300293 (PMC10927073; doi:10.1371/journal.pone.0300293)
Supplement: S1 Data — (ZIP) [file pone.0300293.s001.zip › Fig.4.xlsx]

## Sheet: Sheet2
x-coordinate original	y-coordinate orginal	x-coordinate at the end of slope failure	y-coordinate at the end of slope failure	Displacement sorted in descending order	Particle No
6.0107	1.0625	6.0666	1.0332	0.0631	3820
5.9998	0.9814	6.0499	0.9499	0.0592	1681
6.0942	1.0633	6.1499	1.0499	0.0573	3801
5.9089	0.9893	5.9499	0.9499	0.0569	1680
6.1948	0.9626	6.2499	0.9498	0.0566	1683
6.2943	1.058	6.3499	1.0498	0.0562	3803
6.4943	1.0532	6.5499	1.0498	0.0556	3805
6.3946	0.9556	6.4499	0.9498	0.0556	1685
6.6949	1.0491	6.7499	1.0498	0.055	3807
6.1953	1.0559	6.2499	1.0498	0.055	3802
6.5951	0.9515	6.6499	0.9498	0.0548	1687
6.296	0.8584	6.3499	0.8498	0.0545	1504
6.1139	1.1465	6.1666	1.1332	0.0543	3839
6.3958	1.0543	6.4499	1.0498	0.0543	3804
6.0976	0.8635	6.1499	0.8499	0.0541	1502
6.2963	1.1562	6.3499	1.1498	0.054	3822
6.7959	0.9483	6.8499	0.9498	0.054	1689
6.4961	0.8539	6.5499	0.8498	0.0539	1506
6.596	1.0513	6.6499	1.0498	0.0539	3806
6.8962	1.0459	6.9499	1.0497	0.0538	3809
6.1972	1.1588	6.2499	1.1498	0.0535	3821
6.7965	1.1473	6.8499	1.1497	0.0535	3827
6.4965	1.1527	6.5499	1.1498	0.0535	3824
6.5966	1.1512	6.6499	1.1498	0.0533	3825
6.3969	1.1551	6.4499	1.1498	0.0533	3823
6.6966	1.1492	6.7499	1.1498	0.0532	3826
6.6967	0.8503	6.7499	0.8498	0.0532	1508
6.7968	1.0483	6.8499	1.0497	0.0531	3808
6.9974	1.1441	7.0499	1.1497	0.0528	3829
6.9972	0.9455	7.0499	0.9497	0.0528	1691
6.8973	1.1459	6.9499	1.1497	0.0527	3828
7.0977	1.0432	7.1499	1.0497	0.0526	3811
6.8977	0.8475	6.9499	0.8498	0.0522	1510
6.2152	1.2419	6.2666	1.2332	0.0521	3857
6.9979	1.0454	7.0499	1.0497	0.0521	3810
6.398	1.2542	6.4499	1.2498	0.0521	3841
6.698	0.95	6.7499	0.9498	0.0519	1688
6.4981	0.9529	6.5499	0.9498	0.0519	1686
6.8982	1.2454	6.9499	1.2497	0.0518	3846
7.1989	1.1412	7.2499	1.1497	0.0517	3831
6.5982	1.2508	6.6499	1.2498	0.0517	3843
6	0.8634	6.0499	0.8499	0.0517	1501
6.8983	0.9471	6.9499	0.9498	0.0517	1690
6.7983	1.2473	6.8499	1.2497	0.0516	3845
6.2985	0.955	6.3499	0.9498	0.0516	1684
6.9986	1.2438	7.0499	1.2497	0.0516	3847
7.0988	1.143	7.1499	1.1497	0.0515	3830
7.0989	1.2419	7.1499	1.2497	0.0515	3848
7.1988	0.9429	7.2499	0.9497	0.0515	1693
7.2993	1.0404	7.3499	1.0497	0.0514	3813
6.299	1.2572	6.3499	1.2498	0.0514	3840
6.6986	1.2494	6.7499	1.2497	0.0513	3844
7.1992	1.0424	7.2499	1.0497	0.0512	3812
6.4988	1.2533	6.5499	1.2498	0.0512	3842
6.0988	0.9522	6.1499	0.9499	0.0512	1682
7.0991	0.9443	7.1499	0.9497	0.0511	1692
7.0992	0.8449	7.1499	0.8497	0.0509	1512
6.3996	0.7559	6.4499	0.7498	0.0507	1325
7.2	1.2408	7.2499	1.2497	0.0506	3849
7.4006	1.1381	7.4499	1.1497	0.0506	3833
6.5993	0.7523	6.6499	0.7498	0.0506	1327
7.3003	1.1399	7.3499	1.1497	0.0506	3832
6.7994	0.8485	6.8499	0.8498	0.0505	1509
7.3006	1.2387	7.3499	1.2496	0.0505	3850
6.5995	0.8509	6.6499	0.8498	0.0504	1507
6.9998	0.8462	7.0499	0.8498	0.0502	1511
6.4998	1.3524	6.5499	1.3498	0.0502	3859
7.4008	1.0393	7.4499	1.0497	0.0502	3814
7.1004	1.3415	7.1499	1.3497	0.0502	3865
5.8141	0.9849	5.8499	0.9499	0.0501	1679
6.7998	0.7495	6.8499	0.7498	0.0501	1329
7.3005	0.9416	7.3499	0.9497	0.0501	1694
7.0002	1.3434	7.0499	1.3497	0.05	3864
7.5013	1.0376	7.5499	1.0497	0.05	3815
7.2009	1.3396	7.2499	1.3497	0.05	3866
6.317	1.34	6.3666	1.3331	0.05	3874
6.2011	0.7607	6.2499	0.7499	0.05	1323
5.8105	0.7805	5.8499	0.7499	0.0499	1319
7.4009	0.9402	7.4499	0.9497	0.0499	1695
6.7	1.3489	6.7499	1.3497	0.0499	3861
6.9002	1.3454	6.9499	1.3497	0.0499	3863
6.4002	0.8534	6.4499	0.8498	0.0499	1505
7.4016	1.2376	7.4499	1.2496	0.0497	3851
7.5019	1.1368	7.5499	1.1497	0.0497	3834
7.5022	1.2356	7.5499	1.2496	0.0497	3852
7.6025	1.1352	7.6499	1.1496	0.0495	3835
6.8004	1.3475	6.8499	1.3497	0.0495	3862
6.0014	0.6595	6.0499	0.6499	0.0495	1141
7.3019	1.3381	7.3499	1.3496	0.0494	3867
6.4009	1.3553	6.4499	1.3498	0.0493	3858
7.3011	0.8424	7.3499	0.8497	0.0493	1514
6.6006	1.3514	6.6499	1.3498	0.0493	3860
7.201	0.8438	7.2499	0.8497	0.0492	1513
7.4025	1.3365	7.4499	1.3496	0.0492	3868
7.0008	0.747	7.0499	0.7498	0.0492	1331
7.6034	1.2343	7.6499	1.2496	0.049	3853
6.2012	0.855	6.2499	0.8498	0.0489	1503
7.7043	1.232	7.7499	1.2496	0.0489	3854
6.3015	0.6569	6.3499	0.6499	0.0489	1144
7.6029	1.0365	7.6499	1.0497	0.0488	3816
6.5014	0.6539	6.5499	0.6498	0.0487	1146
7.5035	1.3349	7.5499	1.3496	0.0486	3869
7.2024	1.4391	7.2499	1.4496	0.0486	3882
7.3029	1.4372	7.3499	1.4496	0.0486	3883
5.7138	0.7823	5.7499	0.7499	0.0485	1318
6.4017	0.5555	6.4499	0.5499	0.0485	965
7.5026	0.9389	7.5499	0.9497	0.0485	1696
6.6015	0.5524	6.6499	0.5499	0.0485	967
6.7014	0.6509	6.7499	0.6498	0.0485	1148
7.7042	1.1336	7.7499	1.1496	0.0484	3836
7.6045	1.333	7.6499	1.3496	0.0484	3870
5.9062	0.7707	5.9499	0.7499	0.0484	1320
6.1025	0.6593	6.1499	0.6499	0.0484	1142
7.7039	1.035	7.7499	1.0496	0.0483	3817
7.1023	1.4412	7.1499	1.4496	0.0483	3881
6.6016	1.4505	6.6499	1.4497	0.0483	3876
6.9017	0.6485	6.9499	0.6498	0.0483	1150
7.0021	1.4433	7.0499	1.4497	0.0482	3880
7.2019	0.7446	7.2499	0.7498	0.0482	1333
6.8017	0.55	6.8499	0.5499	0.0482	969
6.8018	1.447	6.8499	1.4497	0.0482	3878
7.4038	1.4358	7.4499	1.4496	0.0482	3884
7.6033	0.9377	7.6499	0.9497	0.0481	1697
6.2027	0.5592	6.2499	0.5499	0.0481	963
7.806	1.2302	7.8499	1.2496	0.048	3855
7.1021	0.6461	7.1499	0.6498	0.048	1152
6.4188	1.4381	6.4666	1.4331	0.048	3890
7.4027	0.8414	7.4499	0.8497	0.0479	1515
6.7021	0.7496	6.7499	0.7498	0.0478	1328
6.9023	1.4454	6.9499	1.4497	0.0478	3879
7.5031	0.8399	7.5499	0.8497	0.0478	1516
6.9022	0.7475	6.9499	0.7498	0.0478	1330
7.5048	1.4337	7.5499	1.4496	0.0478	3885
7.8056	1.1318	7.8499	1.1496	0.0478	3837
7.0022	0.5477	7.0499	0.5498	0.0477	971
7.7062	1.3307	7.7499	1.3496	0.0476	3871
7.3028	0.6437	7.3499	0.6498	0.0475	1154
7.9076	1.228	7.9499	1.2496	0.0475	3856
7.8074	1.3285	7.8499	1.3496	0.0475	3872
7.4031	0.7421	7.4499	0.7498	0.0474	1335
6.7025	1.4495	6.7499	1.4497	0.0474	3877
7.1027	0.7454	7.1499	0.7498	0.0474	1332
7.6061	1.4316	7.6499	1.4496	0.0474	3886
6.5026	0.7518	6.5499	0.7498	0.0473	1326
6.5027	1.4534	6.5499	1.4498	0.0473	3875
5.7158	0.9827	5.7499	0.9499	0.0473	1678
7.7072	1.4291	7.7499	1.4496	0.0473	3887
7.3046	1.5367	7.3499	1.5496	0.0471	3898
7.203	0.5456	7.2499	0.5498	0.0471	973
7.8057	1.0336	7.8499	1.0496	0.047	3818
7.9089	1.3265	7.9499	1.3496	0.047	3873
7.4054	1.5346	7.4499	1.5496	0.047	3899
7.3035	0.7432	7.3499	0.7498	0.0469	1334
7.9098	1.4253	7.9499	1.4495	0.0469	3889
7.705	0.9364	7.7499	0.9497	0.0469	1698
7.5038	0.6413	7.5499	0.6498	0.0468	1156
7.8087	1.4273	7.8499	1.4496	0.0468	3888
5.6163	0.8824	5.6499	0.8499	0.0468	1497
8.01	1.3251	8.0499	1.3496	0.0468	2101
6.5033	0.4535	6.5499	0.4499	0.0467	786
6.7032	0.451	6.7499	0.4499	0.0467	788
8.1113	1.4233	8.1499	1.4495	0.0467	2202
7.2035	0.6446	7.2499	0.6498	0.0467	1153
7.6044	0.7395	7.6499	0.7498	0.0467	1337
5.6164	0.9823	5.6499	0.9499	0.0467	1677
7.6045	0.8389	7.6499	0.8497	0.0467	1517
5.7105	0.5748	5.7499	0.5499	0.0467	958
7.0034	0.6466	7.0499	0.6498	0.0466	1151
7.2045	1.5388	7.2499	1.5496	0.0466	3897
7.7049	0.8374	7.7499	0.8497	0.0466	1518
6.9033	0.4489	6.9499	0.4498	0.0466	790
5.8087	0.5716	5.8499	0.5499	0.0466	959
8.0108	1.4241	8.0499	1.4495	0.0466	2201
6.9034	0.5475	6.9499	0.5499	0.0466	970
6.7033	0.5494	6.7499	0.5499	0.0466	968
7.1041	1.541	7.1499	1.5496	0.0466	3896
5.5163	0.9822	5.5499	0.9499	0.0466	1676
6.3037	0.4558	6.3499	0.4499	0.0466	784
7.9077	1.13	7.9499	1.1496	0.0466	3838
7.5066	1.5324	7.5499	1.5496	0.0465	3900
8.3131	1.6211	8.3499	1.6495	0.0465	2404
6.0041	0.4575	6.0499	0.4499	0.0465	781
6.9036	1.5451	6.9499	1.5497	0.0465	3894
7.8058	0.935	7.8499	0.9497	0.0465	1699
6.7034	1.5486	6.7499	1.5497	0.0465	3892
8.2123	1.5222	8.2499	1.5495	0.0464	2303
7.404	0.6425	7.4499	0.6498	0.0464	1155
7.9071	1.0317	7.9499	1.0496	0.0464	3819
6.5035	0.5514	6.5499	0.5499	0.0464	966
7.1036	0.4468	7.1499	0.4498	0.0464	792
6.8035	0.6484	6.8499	0.6498	0.0464	1149
7.1037	0.5457	7.1499	0.5498	0.0464	972
7.404	0.5433	7.4499	0.5498	0.0464	975
6.6036	0.3524	6.6499	0.3499	0.0464	607
7.5044	0.7407	7.5499	0.7498	0.0464	1336
8.0096	1.2268	8.0499	1.2496	0.0463	2001
6.404	0.355	6.4499	0.3499	0.0462	605
8.1126	1.5223	8.1499	1.5495	0.0462	2302
8.0117	1.5236	8.0499	1.5495	0.0462	2301
8.1124	1.6226	8.1499	1.6495	0.0462	2402
6.3039	0.7537	6.3499	0.7499	0.0462	1324
6.8037	0.3502	6.8499	0.3499	0.0462	609
8.5152	1.819	8.5499	1.8494	0.0462	2606
7.0042	1.5432	7.0499	1.5497	0.0462	3895
6.104	0.5549	6.1499	0.5499	0.0462	962
5.9059	0.5637	5.9499	0.5499	0.0461	960
6.6038	0.6503	6.6499	0.6498	0.0461	1147
6.304	0.5534	6.3499	0.5499	0.0461	964
5.9072	0.6671	5.9499	0.6499	0.0461	1140
8.3143	1.8202	8.3499	1.8494	0.0461	2604
8.4144	1.7201	8.4499	1.7495	0.046	2505
5.617	0.7821	5.6499	0.7499	0.046	1317
8.2133	1.6216	8.2499	1.6495	0.046	2403
7.3043	0.5438	7.3499	0.5498	0.046	974
6.5207	1.5362	6.5666	1.5331	0.046	3905
7.9114	1.5244	7.9499	1.5495	0.046	3904
8.7168	2.0175	8.7499	2.0494	0.046	2808
7.3043	0.4447	7.3499	0.4498	0.046	794
8.1117	1.3241	8.1499	1.3496	0.0459	2102
8.2136	1.7214	8.2499	1.7495	0.0459	2503
8.0092	1.1284	8.0499	1.1496	0.0459	1901
7.6083	1.5302	7.6499	1.5496	0.0459	3901
7.7053	0.639	7.7499	0.6498	0.0459	1158
6.2043	0.6551	6.2499	0.6499	0.0459	1143
7.8106	1.526	7.8499	1.5495	0.0459	3903
8.414	1.6209	8.4499	1.6495	0.0458	2405
8.4147	1.8201	8.4499	1.8494	0.0458	2605
8.6163	1.9183	8.6499	1.9494	0.0458	2707
8.2126	1.4229	8.2499	1.4495	0.0458	2203
7.8059	0.737	7.8499	0.7497	0.0458	1339
7.6051	0.6402	7.6499	0.6498	0.0458	1157
6.4042	0.6524	6.4499	0.6498	0.0458	1145
8.1109	1.2256	8.1499	1.2496	0.0458	2002
8.6156	1.8192	8.6499	1.8494	0.0458	2607
5.4169	0.9816	5.4499	0.9499	0.0458	1675
8.3143	1.7208	8.3499	1.7495	0.0458	2504
6.1049	0.4578	6.1499	0.4499	0.0458	782
7.7056	0.7382	7.7499	0.7498	0.0457	1338
8.5163	2.0184	8.5499	2.0494	0.0457	2806
8.6165	2.0182	8.6499	2.0494	0.0457	2807
8.3136	1.5217	8.3499	1.5495	0.0457	2304
7.0042	0.3482	7.0499	0.3499	0.0457	611
7.8062	0.8362	7.8499	0.8497	0.0457	1519
7.9068	0.8344	7.9499	0.8497	0.0457	1520
8.0127	1.6229	8.0499	1.6495	0.0457	2401
8.8184	2.2163	8.8499	2.2494	0.0457	3009
8.9188	2.216	8.9499	2.2493	0.0457	3010
8.515	1.72	8.5499	1.7495	0.0457	2506
8.4157	1.9192	8.4499	1.9494	0.0456	2705
7.7097	1.528	7.7499	1.5496	0.0456	3902
6.1045	0.7536	6.1499	0.7499	0.0456	1322
8.313	1.4227	8.3499	1.4495	0.0456	2204
6.8044	1.5476	6.8499	1.5497	0.0456	3893
7.912	1.6242	7.9499	1.6495	0.0456	3918
8.2122	1.3239	8.2499	1.3496	0.0456	2103
8.8177	2.0172	8.8499	2.0494	0.0455	2809
8.5158	1.9193	8.5499	1.9494	0.0455	2706
8.8177	2.1172	8.8499	2.1494	0.0455	2909
5.5173	0.8816	5.5499	0.8499	0.0455	1496
8.7179	2.2171	8.7499	2.2494	0.0455	3008
8.7177	2.1172	8.7499	2.1494	0.0455	2908
9.0201	2.415	9.05	2.4493	0.0455	3211
7.6053	0.5411	7.6499	0.5498	0.0455	977
7.0046	0.4469	7.0499	0.4498	0.0455	791
8.5148	1.6206	8.5499	1.6495	0.0454	2406
8.7167	1.9184	8.7499	1.9494	0.0454	2708
5.6146	0.5785	5.6499	0.5499	0.0454	957
6.2052	0.3579	6.2499	0.3499	0.0454	603
8.1139	1.7217	8.1499	1.7495	0.0454	2502
8.9192	2.3159	8.95	2.3493	0.0454	3110
7.4074	1.6336	7.4499	1.6496	0.0454	3913
7.9076	0.9333	7.9499	0.9497	0.0454	1700
7.2048	0.4452	7.2499	0.4498	0.0454	793
6.6045	1.5515	6.6499	1.5497	0.0454	3891
7.5053	0.5418	7.5499	0.5498	0.0454	976
6.8046	0.4485	6.8499	0.4499	0.0454	789
9.1217	2.6139	9.15	2.6493	0.0453	3412
8.414	1.5218	8.4499	1.5495	0.0453	2305
8.2145	1.8212	8.2499	1.8494	0.0453	2603
9.1204	2.415	9.15	2.4493	0.0453	3212
8.6174	2.1179	8.6499	2.1494	0.0453	2907
8.009	1.0302	8.0499	1.0496	0.0453	1801
8.9201	2.4153	8.95	2.4493	0.0453	3210
7.5087	1.6308	7.5499	1.6496	0.0452	3914
8.7166	1.8188	8.7499	1.8494	0.0452	2608
6.7047	0.3493	6.7499	0.3499	0.0452	608
9.0198	2.3157	9.05	2.3493	0.0452	3111
6.6047	0.4502	6.6499	0.4499	0.0452	787
7.3067	1.6362	7.3499	1.6496	0.0452	3912
8.4159	2.0197	8.4499	2.0494	0.0452	2805
8.0085	0.9316	8.0499	0.9497	0.0452	1701
8.9186	2.1169	8.9499	2.1494	0.0452	2910
7.6099	1.6286	7.6499	1.6495	0.0452	3915
6.5048	0.3512	6.5499	0.3499	0.0451	606
9.0192	2.2163	9.05	2.2493	0.0451	3011
7.5054	0.4427	7.5499	0.4498	0.0451	796
8.918	2.0175	8.9499	2.0494	0.0451	2810
7.711	1.6267	7.7499	1.6495	0.0451	3916
8.0132	1.7233	8.0499	1.7495	0.0451	2501
9.2226	2.8135	9.25	2.8493	0.0451	3613
8.6159	1.7199	8.6499	1.7494	0.0451	2507
8.8191	2.3165	8.85	2.3493	0.0451	3109
5.7178	0.8815	5.7499	0.8499	0.0451	1498
9.1212	2.5146	9.15	2.5493	0.0451	3312
6.9049	0.3476	6.9499	0.3499	0.0451	610
9.2217	2.6143	9.25	2.6493	0.0451	3413
7.2062	1.6386	7.2499	1.6496	0.0451	3911
6.2052	0.4552	6.2499	0.4499	0.045	783
8.6179	2.2177	8.6499	2.2494	0.045	3007
6.0062	0.5608	6.0499	0.5499	0.045	961
6.405	0.4524	6.4499	0.4499	0.045	785
8.8196	2.4161	8.85	2.4493	0.045	3209
9.3226	2.8135	9.35	2.8493	0.045	3614
8.114	1.8223	8.1499	1.8495	0.045	2602
7.8119	1.6254	7.8499	1.6495	0.045	3917
9.0207	2.5151	9.05	2.5493	0.045	3311
7.4054	0.4435	7.4499	0.4498	0.045	795
8.3155	1.9205	8.3499	1.9494	0.045	2704
8.1111	1.127	8.1499	1.1496	0.0449	1902
9.0215	2.6145	9.05	2.6493	0.0449	3411
8.1103	1.0284	8.1499	1.0496	0.0449	1802
9.3219	2.6143	9.35	2.6493	0.0449	3414
8.8174	1.9184	8.8499	1.9494	0.0449	2709
8.5173	2.1186	8.5499	2.1494	0.0449	2906
7.2052	0.3464	7.2499	0.3499	0.0449	613
6.0076	0.7649	6.0499	0.7499	0.0449	1321
8.9206	2.5155	8.95	2.5493	0.0448	3310
5.9125	0.8747	5.9499	0.8499	0.0448	1500
7.8066	0.638	7.8499	0.6497	0.0448	1159
5.9069	0.4626	5.9499	0.4499	0.0448	780
8.7191	2.3168	8.75	2.3494	0.0448	3108
8.2125	1.2249	8.2499	1.2496	0.0448	2003
7.9074	0.7357	7.9499	0.7497	0.0448	1340
8.3162	2.0199	8.3499	2.0494	0.0448	2804
9.1221	2.7143	9.15	2.7493	0.0448	3512
9.1198	2.2163	9.15	2.2493	0.0448	3012
8.5177	2.2183	8.5499	2.2494	0.0448	3006
6.8052	1.6467	6.8499	1.6497	0.0448	3907
9.3223	2.9141	9.35	2.9493	0.0448	3714
6.3053	0.353	6.3499	0.3499	0.0448	604
8.4142	1.4225	8.4499	1.4495	0.0448	2205
9.4221	2.9143	9.45	2.9493	0.0448	3715
7.0057	1.6428	7.0499	1.6496	0.0447	3909
5.3177	0.9809	5.35	0.9499	0.0447	1674
8.8172	1.8189	8.8499	1.8494	0.0447	2609
9.1227	2.8139	9.15	2.8493	0.0447	3612
8.3136	1.3234	8.3499	1.3496	0.0447	2104
8.6156	1.6207	8.6499	1.6495	0.0447	2407
8.0084	0.833	8.0499	0.8497	0.0447	1521
9.2209	2.4154	9.25	2.4493	0.0447	3213
5.8107	0.6713	5.8499	0.6499	0.0447	1139
9.2225	2.7141	9.25	2.7493	0.0447	3513
8.7195	2.4167	8.75	2.4493	0.0447	3208
9.1206	2.3157	9.15	2.3493	0.0447	3112
8.2155	1.921	8.2499	1.9494	0.0447	2703
7.9072	0.6368	7.9499	0.6497	0.0447	1160
9.0193	2.1169	9.0499	2.1494	0.0446	2911
8.5151	1.5216	8.5499	1.5495	0.0446	2306
8.212	1.1261	8.2499	1.1496	0.0446	1903
7.1055	0.3461	7.1499	0.3499	0.0446	612
7.1062	1.6407	7.1499	1.6496	0.0446	3910
9.222	2.5146	9.25	2.5493	0.0446	3313
8.5147	1.4222	8.5499	1.4495	0.0445	2206
8.3131	1.2244	8.3499	1.2496	0.0445	2004
8.9214	2.6152	8.95	2.6493	0.0445	3410
8.7165	1.72	8.7499	1.7494	0.0445	2508
9.4226	2.8142	9.45	2.8493	0.0445	3615
7.7066	0.5397	7.7499	0.5498	0.0445	978
9.522	2.9147	9.55	2.9493	0.0445	3716
8.0082	0.7343	8.0499	0.7497	0.0445	1341
7.9138	1.7235	7.9499	1.7495	0.0445	3931
8.4173	2.1192	8.4499	2.1494	0.0445	2905
8.7164	1.6202	8.7499	1.6494	0.0445	2408
9.2228	2.9141	9.25	2.9493	0.0445	3713
9.3218	2.415	9.35	2.4493	0.0444	3214
9.0189	2.0176	9.0499	2.0494	0.0444	2811
8.0146	1.8226	8.0499	1.8495	0.0444	2601
8.414	1.3235	8.4499	1.3495	0.0444	2105
8.6188	2.3177	8.65	2.3494	0.0444	3107
8.2157	2.0212	8.2499	2.0494	0.0444	2803
8.1095	0.8313	8.1499	0.8497	0.0444	1522
9.3231	2.714	9.35	2.7493	0.0444	3514
8.1102	0.93	8.1499	0.9497	0.0443	1702
9.0225	2.8146	9.05	2.8493	0.0443	3611
8.9178	1.8189	8.9499	1.8494	0.0443	2610
8.9184	1.9182	8.9499	1.9494	0.0443	2710
8.1154	1.9217	8.1499	1.9495	0.0443	2702
7.807	0.539	7.8499	0.5498	0.0443	979
8.6156	1.5215	8.6499	1.5495	0.0443	2307
8.8207	2.5161	8.85	2.5493	0.0443	3309
9.2211	2.3158	9.25	2.3493	0.0442	3113
7.8131	1.7249	7.8499	1.7495	0.0442	3930
9.4228	2.6144	9.45	2.6493	0.0442	3415
9.0223	2.7149	9.05	2.7493	0.0442	3511
7.9137	1.8241	7.9499	1.8495	0.0442	3943
9.622	2.9151	9.65	2.9493	0.0442	3717
8.8211	2.616	8.85	2.6493	0.0441	3409
9.2206	2.2164	9.25	2.2493	0.0441	3013
6.1061	0.3551	6.1499	0.3499	0.0441	602
9.1194	2.0175	9.1499	2.0494	0.0441	2812
9.4231	2.7143	9.45	2.7493	0.0441	3515
8.8173	1.7198	8.8499	1.7494	0.0441	2509
9.3223	2.515	9.35	2.5493	0.0441	3314
7.6066	0.4416	7.6499	0.4498	0.0441	797
8.2119	1.0273	8.2499	1.0496	0.0441	1803
9.12	2.117	9.15	2.1494	0.0441	2912
9.5228	2.8146	9.55	2.8493	0.0441	3616
8.9222	2.7151	8.95	2.7493	0.0441	3510
9.1232	2.9143	9.15	2.9493	0.044	3712
6.6225	1.6343	6.6666	1.6331	0.044	3919
8.2113	0.9286	8.2499	0.9497	0.044	1703
8.4177	2.2194	8.4499	2.2494	0.044	3005
8.6195	2.4176	8.65	2.4493	0.044	3207
8.317	2.1203	8.3499	2.1494	0.0439	2904
9.0189	1.9183	9.0499	1.9494	0.0439	2711
5.4182	0.8803	5.4499	0.8499	0.0439	1495
5.8175	0.8795	5.8499	0.8499	0.0439	1499
9.523	2.7147	9.55	2.7493	0.0439	3516
8.3134	1.1252	8.3499	1.1496	0.0439	1904
8.3128	1.0263	8.3499	1.0496	0.0439	1804
9.3213	2.2161	9.35	2.2493	0.0439	3014
7.713	1.7259	7.7499	1.7495	0.0439	3929
8.7206	2.5168	8.75	2.5493	0.0438	3308
8.4143	1.224	8.4499	1.2496	0.0438	2005
9.4224	2.4152	9.45	2.4493	0.0438	3215
8.9225	2.8152	8.95	2.8493	0.0438	3610
8.6157	1.4222	8.6499	1.4495	0.0438	2207
6.9063	1.6455	6.9499	1.6497	0.0438	3908
8.817	1.6205	8.8499	1.6494	0.0438	2409
9.722	2.9156	9.75	2.9493	0.0438	3718
7.7071	0.4408	7.7499	0.4498	0.0438	798
8.5146	1.2237	8.5499	1.2495	0.0438	2006
8.5191	2.3184	8.55	2.3494	0.0437	3106
9.0186	1.8189	9.0499	1.8494	0.0437	2611
8.5151	1.3231	8.5499	1.3495	0.0437	2106
8.7161	1.4217	8.7499	1.4495	0.0437	2208
5.4186	0.7804	5.45	0.7499	0.0437	1315
8.4138	1.125	8.4499	1.1496	0.0437	1905
7.3066	0.3447	7.3499	0.3499	0.0437	614
8.0151	1.923	8.0499	1.9495	0.0437	2701
8.9176	1.6201	8.9499	1.6494	0.0437	2410
9.6227	2.8151	9.65	2.8493	0.0437	3617
8.0086	0.6356	8.0499	0.6497	0.0437	1161
7.511	1.7296	7.5499	1.7496	0.0437	3927
9.2204	2.1172	9.25	2.1494	0.0437	2913
5.5183	0.78	5.5499	0.7499	0.0436	1316
8.7165	1.5214	8.7499	1.5495	0.0436	2308
8.7211	2.6166	8.75	2.6493	0.0436	3408
7.3086	1.7354	7.3499	1.7496	0.0436	3925
7.4066	0.3446	7.4499	0.3499	0.0436	615
9.3215	2.3163	9.35	2.3493	0.0436	3114
8.3178	2.2199	8.3499	2.2494	0.0436	3004
8.5194	2.4183	8.55	2.4493	0.0436	3206
9.5235	2.6147	9.55	2.6493	0.0436	3416
9.6229	2.7151	9.65	2.7493	0.0436	3517
9.4225	2.5155	9.45	2.5493	0.0435	3315
8.6154	1.323	8.6499	1.3495	0.0435	2107
9.2203	2.0175	9.2499	2.0494	0.0435	2813
9.0235	2.9148	9.05	2.9493	0.0435	3711
5.8092	0.4652	5.8499	0.4499	0.0435	779
7.8144	1.8243	7.8499	1.8495	0.0435	3942
8.1162	2.0219	8.1499	2.0494	0.0435	2802
9.4214	2.2165	9.45	2.2493	0.0435	3015
8.9182	1.7197	8.9499	1.7494	0.0435	2510
8.1098	0.7328	8.1499	0.7497	0.0435	1342
6.7064	1.6496	6.7499	1.6497	0.0435	3906
5.2185	0.98	5.25	0.9499	0.0435	1673
9.1191	1.8187	9.1499	1.8494	0.0435	2612
9.5228	2.5154	9.55	2.5493	0.0435	3316
9.1196	1.9183	9.1499	1.9494	0.0435	2712
9.822	2.9161	9.85	2.9493	0.0435	3719
5.5189	0.6803	5.5499	0.6499	0.0434	1136
7.6123	1.7278	7.6499	1.7495	0.0434	3928
7.4101	1.7323	7.4499	1.7496	0.0434	3926
8.8171	1.5211	8.8499	1.5495	0.0434	2309
9.3205	2.0175	9.3499	2.0494	0.0434	2814
9.5227	2.4156	9.55	2.4493	0.0434	3216
8.2113	0.8301	8.2499	0.8497	0.0433	1523
9.7228	2.8155	9.75	2.8493	0.0433	3618
9.0185	1.7196	9.0499	1.7494	0.0433	2511
8.8223	2.716	8.85	2.7493	0.0433	3509
7.9084	0.5377	7.9499	0.5498	0.0433	980
7.1076	1.7403	7.1499	1.7496	0.0433	3923
8.2174	2.1209	8.2499	2.1494	0.0433	2903
8.4189	2.3192	8.45	2.3494	0.0433	3105
8.6206	2.5176	8.65	2.5493	0.0432	3307
7.7137	1.8259	7.7499	1.8495	0.0432	3941
6.907	1.7446	6.9499	1.7497	0.0432	3921
8.016	2.0227	8.0499	2.0494	0.0432	2801
7.9156	1.9232	7.9499	1.9495	0.0432	3954
9.723	2.7156	9.75	2.7493	0.0432	3518
5.6181	0.6791	5.6499	0.6499	0.0432	1137
8.3129	0.9275	8.3499	0.9497	0.0431	1704
7.2083	1.7382	7.2499	1.7496	0.0431	3924
9.3211	2.1173	9.35	2.1494	0.0431	2914
8.1097	0.6342	8.1499	0.6497	0.0431	1162
9.6237	2.6151	9.65	2.6493	0.0431	3417
8.8227	2.8159	8.85	2.8493	0.0431	3609
8.8169	1.4219	8.8499	1.4495	0.0431	2209
6.0077	0.3586	6.0499	0.3499	0.0431	601
9.922	2.9166	9.95	2.9493	0.0431	3720
8.6156	1.2236	8.6499	1.2495	0.0431	2007
9.4222	2.3164	9.45	2.3493	0.0431	3115
9.2201	1.9184	9.2499	1.9494	0.0431	2713
8.2174	2.2212	8.2499	2.2494	0.0431	3003
8.4141	1.0257	8.4499	1.0496	0.043	1805
9.6235	2.5154	9.65	2.5493	0.043	3317
9.0183	1.6202	9.0499	1.6494	0.043	2411
8.211	0.7315	8.2499	0.7497	0.043	1343
8.1169	2.1219	8.1499	2.1494	0.043	2902
7.6136	1.8265	7.6499	1.8495	0.043	3940
8.515	1.1245	8.5499	1.1496	0.043	1906
9.522	2.2167	9.55	2.2493	0.043	3016
9.8227	2.8161	9.85	2.8493	0.0429	3619
8.7164	1.3227	8.7499	1.3495	0.0429	2108
8.3124	0.8288	8.3499	0.8497	0.0429	1524
9.2198	1.8189	9.2499	1.8494	0.0429	2613
8.6211	2.6176	8.65	2.6493	0.0429	3407
8.9237	2.9154	8.95	2.9493	0.0429	3710
5.7162	0.6764	5.7499	0.6499	0.0429	1138
8.4194	2.4193	8.45	2.4494	0.0429	3205
9.5229	2.3161	9.55	2.3493	0.0429	3116
5.319	0.8795	5.35	0.8499	0.0429	1494
9.4211	2.0177	9.4499	2.0494	0.0428	2815
8.7161	1.2233	8.7499	1.2495	0.0428	2008
8.9179	1.5211	8.9499	1.5495	0.0428	2310
8.9175	1.4215	8.9499	1.4495	0.0428	2210
8.5146	1.0254	8.5499	1.0496	0.0428	1806
9.823	2.7161	9.85	2.7493	0.0428	3519
8.7222	2.7167	8.75	2.7493	0.0428	3508
8.4137	0.9269	8.4499	0.9497	0.0428	1705
9.7236	2.6156	9.75	2.6493	0.0428	3418
7.8149	1.9249	7.8499	1.9495	0.0428	3953
7.9157	2.0239	7.9499	2.0494	0.0427	3964
6.7072	0.251	6.7499	0.2499	0.0427	428
9.1194	1.7196	9.1499	1.7494	0.0427	2512
9.623	2.4162	9.65	2.4493	0.0427	3217
8.3189	2.3201	8.35	2.3494	0.0427	3104
10.022	2.9171	10.05	2.9493	0.0427	3721
9.119	1.6201	9.1499	1.6494	0.0427	2412
8.5207	2.5184	8.55	2.5493	0.0427	3306
8.0093	0.5369	8.0499	0.5498	0.0427	981
8.6154	1.1245	8.6499	1.1496	0.0426	1907
7.5128	1.8286	7.5499	1.8495	0.0426	3939
7.8085	0.4399	7.8499	0.4498	0.0426	799
8.7227	2.8166	8.75	2.8493	0.0426	3608
5.9084	0.3593	5.9499	0.3499	0.0426	600
9.3203	1.8188	9.3499	1.8494	0.0426	2614
9.422	2.1173	9.45	2.1494	0.0426	2915
9.9228	2.8165	9.95	2.8493	0.0426	3620
8.817	1.3226	8.8499	1.3495	0.0425	2109
9.7239	2.5157	9.75	2.5493	0.0425	3318
6.9074	0.2493	6.9499	0.2499	0.0425	430
9.3209	1.9183	9.3499	1.9494	0.0425	2714
8.017	2.1226	8.0499	2.1494	0.0425	2901
7.508	0.3431	7.5499	0.3499	0.0425	616
9.6233	2.3163	9.65	2.3493	0.0424	3117
9.0185	1.521	9.0499	1.5495	0.0424	2311
8.5211	2.6183	8.55	2.6493	0.0424	3406
6.5076	0.253	6.5499	0.2499	0.0424	426
8.1179	2.2216	8.1499	2.2494	0.0424	3002
9.7236	2.4161	9.75	2.4493	0.0424	3218
9.923	2.7166	9.95	2.7493	0.0424	3520
9.5217	2.0177	9.55	2.0494	0.0424	2816
8.3195	2.42	8.35	2.4494	0.0423	3204
10.1219	2.9176	10.15	2.9493	0.0423	3722
9.8237	2.6161	9.85	2.6493	0.0423	3419
9.2199	1.7197	9.2499	1.7494	0.0423	2513
8.8238	2.9161	8.85	2.9493	0.0423	3709
7.7155	1.925	7.7499	1.9495	0.0423	3952
7.4119	1.8311	7.4499	1.8495	0.0423	3938
7.0081	1.7432	7.0499	1.7496	0.0423	3922
9.6229	2.217	9.65	2.2493	0.0422	3017
9.8239	2.5162	9.85	2.5493	0.0422	3319
10.0228	2.8171	10.05	2.8493	0.0422	3621
7.8161	2.0242	7.8499	2.0495	0.0421	3963
6.7244	1.7324	6.7666	1.733	0.0421	3932
9.5225	2.1175	9.55	2.1494	0.0421	2916
8.6223	2.7176	8.65	2.7493	0.0421	3507
9.0183	1.4217	9.0499	1.4495	0.0421	2211
8.817	1.2234	8.8499	1.2495	0.0421	2009
8.2191	2.3209	8.25	2.3494	0.042	3103
9.2197	1.6202	9.2499	1.6494	0.042	2413
8.4207	2.5192	8.45	2.5494	0.042	3305
8.3127	0.7303	8.3499	0.7497	0.042	1344
8.6158	1.0251	8.6499	1.0496	0.042	1807
9.421	1.819	9.4499	1.8494	0.042	2615
10.023	2.7171	10.05	2.7493	0.042	3521
8.414	0.828	8.4499	0.8497	0.042	1525
7.2097	1.8377	7.2499	1.8496	0.0419	3936
7.3108	1.8343	7.3499	1.8496	0.0419	3937
7.6086	0.3429	7.6499	0.3499	0.0419	617
8.2114	0.6331	8.2499	0.6497	0.0419	1163
9.9237	2.6166	9.95	2.6493	0.0419	3420
9.7235	2.3168	9.75	2.3493	0.0419	3118
6.8081	0.2488	6.8499	0.2499	0.0419	429
7.1081	0.2476	7.1499	0.2499	0.0419	432
8.5152	0.9263	8.5499	0.9497	0.0419	1706
9.4215	1.9187	9.45	1.9494	0.0419	2715
10.2219	2.9183	10.25	2.9493	0.0419	3723
8.9179	1.3226	8.9499	1.3495	0.0419	2110
8.7166	1.1243	8.7499	1.1496	0.0419	1908
9.1193	1.521	9.1499	1.5495	0.0418	2312
8.6227	2.8176	8.65	2.8493	0.0418	3607
9.7235	2.2169	9.75	2.2493	0.0418	3018
8.2193	2.421	8.25	2.4494	0.0418	3203
9.6228	2.1176	9.65	2.1494	0.0418	2917
7.9095	0.4392	7.9499	0.4498	0.0418	800
7.9173	2.1234	7.9499	2.1494	0.0418	3973
6.6082	0.2502	6.6499	0.2499	0.0418	427
8.0176	2.2229	8.0499	2.2494	0.0418	3001
7.7156	2.0257	7.7499	2.0495	0.0417	3962
8.4211	2.6192	8.45	2.6493	0.0417	3405
10.1229	2.8175	10.15	2.8493	0.0417	3622
7.6148	1.927	7.6499	1.9495	0.0417	3951
9.8244	2.4164	9.85	2.4493	0.0417	3219
8.724	2.9168	8.75	2.9493	0.0417	3708
9.924	2.5167	9.95	2.5493	0.0417	3320
8.1187	2.3219	8.15	2.3494	0.0417	3102
6.3086	0.2546	6.3499	0.2499	0.0416	424
9.3208	1.7197	9.3499	1.7494	0.0416	2514
8.9177	1.2232	8.9499	1.2495	0.0416	2010
6.8083	1.7477	6.8499	1.7497	0.0416	3920
9.1191	1.4216	9.1499	1.4495	0.0416	2212
7.0084	0.2476	7.0499	0.2499	0.0416	431
8.5223	2.7183	8.55	2.7493	0.0416	3506
8.7164	1.0251	8.7499	1.0496	0.0416	1808
8.3206	2.52	8.35	2.5494	0.0415	3304
9.6226	2.0182	9.65	2.0494	0.0415	2817
7.0091	1.8421	7.0499	1.8496	0.0415	3934
9.3204	1.6203	9.3499	1.6494	0.0415	2414
7.8168	2.1247	7.8499	2.1495	0.0414	3972
9.5216	1.8192	9.5499	1.8494	0.0414	2616
9.8239	2.3171	9.85	2.3493	0.0414	3119
10.0239	2.6172	10.05	2.6493	0.0414	3421
10.1231	2.7179	10.15	2.7493	0.0414	3522
8.5227	2.8183	8.55	2.8493	0.0413	3606
8.8172	1.1243	8.8499	1.1496	0.0413	1909
7.9177	2.2236	7.9499	2.2494	0.0413	3981
8.5151	0.8275	8.5499	0.8497	0.0413	1526
9.5223	1.9187	9.55	1.9494	0.0413	2716
8.6158	0.9264	8.6499	0.9497	0.0413	1707
10.3218	2.9191	10.35	2.9493	0.0413	3724
9.0186	1.3226	9.0499	1.3495	0.0413	2111
8.1111	0.5358	8.1499	0.5498	0.0413	982
5.8114	0.3645	5.85	0.3499	0.0413	599
6.4088	0.2521	6.4499	0.2499	0.0413	425
9.22	1.5212	9.2499	1.5495	0.0412	2313
8.3211	2.62	8.35	2.6494	0.0412	3404
8.1196	2.4216	8.15	2.4494	0.0412	3202
7.6162	2.026	7.6499	2.0495	0.0411	3961
8.0189	2.3225	8.0499	2.3494	0.0411	3101
9.9248	2.4169	9.95	2.4493	0.0411	3220
10.2231	2.8182	10.25	2.8493	0.0411	3623
7.5152	1.9277	7.5499	1.9495	0.0411	3950
8.4141	0.7296	8.4499	0.7497	0.0411	1345
7.5152	2.0277	7.5499	2.0495	0.041	3960
9.7235	2.118	9.75	2.1494	0.041	2918
5.1202	0.9782	5.15	0.9499	0.041	1672
8.6241	2.9176	8.65	2.9493	0.041	3707
7.4138	1.9302	7.4499	1.9495	0.0409	3949
10.0241	2.5175	10.05	2.5493	0.0409	3321
7.2092	0.2462	7.2499	0.2499	0.0409	433
9.4215	1.7201	9.4499	1.7494	0.0409	2515
9.824	2.2177	9.85	2.2493	0.0409	3019
7.3093	0.246	7.3499	0.2499	0.0409	434
8.4224	2.7192	8.45	2.7493	0.0409	3505
7.3127	1.9328	7.3499	1.9496	0.0408	3948
8.2207	2.5209	8.25	2.5494	0.0408	3303
7.8178	2.2244	7.8499	2.2494	0.0408	3980
9.7232	2.0186	9.75	2.0494	0.0408	2818
8.3132	0.6321	8.3499	0.6497	0.0407	1164
7.7173	2.1251	7.7499	2.1495	0.0407	3971
7.1103	1.8405	7.1499	1.8496	0.0407	3935
5.3203	0.7777	5.35	0.7499	0.0407	1314
10.1242	2.6179	10.15	2.6493	0.0407	3422
10.4218	2.92	10.45	2.9493	0.0406	3725
10.2234	2.7186	10.25	2.7493	0.0406	3523
9.9248	2.3175	9.95	2.3493	0.0406	3120
9.6229	1.9191	9.65	1.9494	0.0406	2717
9.22	1.422	9.2499	1.4495	0.0406	2213
9.0188	1.2235	9.0499	1.2495	0.0406	2011
7.9188	2.3235	7.9499	2.3494	0.0406	3988
8.4228	2.8193	8.45	2.8493	0.0406	3605
9.4213	1.6207	9.4499	1.6494	0.0406	2415
8.2211	2.621	8.25	2.6494	0.0405	3403
7.7103	0.3417	7.7499	0.3499	0.0405	618
5.7144	0.4693	5.7499	0.4499	0.0405	778
8.0194	2.4229	8.05	2.4494	0.0405	3201
7.4154	2.0285	7.4499	2.0495	0.0404	3959
5.5194	0.5764	5.5499	0.5499	0.0404	956
6.2098	0.2543	6.2499	0.2499	0.0404	423
8.5241	2.9183	8.55	2.9493	0.0404	3706
5.421	0.6781	5.4499	0.6499	0.0404	1135
8.8176	1.0254	8.8499	1.0496	0.0404	1809
8.3223	2.72	8.35	2.7494	0.0403	3504
9.1197	1.3228	9.1499	1.3495	0.0403	2112
8.1205	2.5218	8.15	2.5494	0.0403	3302
7.6166	2.1267	7.6499	2.1495	0.0403	3970
10.3233	2.8191	10.35	2.8493	0.0403	3624
8.9184	1.1245	8.9499	1.1496	0.0403	1910
9.3211	1.5214	9.3499	1.5495	0.0402	2314
10.0251	2.4177	10.05	2.4493	0.0402	3221
9.6226	1.8199	9.6499	1.8494	0.0402	2617
5.2211	0.8779	5.25	0.8499	0.0402	1493
7.7177	2.2256	7.7499	2.2495	0.0402	3979
6.8265	1.8304	6.8666	1.833	0.0401	3944
10.1245	2.5183	10.15	2.5493	0.0401	3322
9.8245	2.1183	9.85	2.1494	0.0401	2919
9.9246	2.2183	9.95	2.2493	0.0401	3020
8.3227	2.8199	8.35	2.8493	0.0401	3604
10.5219	2.9207	10.55	2.9493	0.04	3726
8.0116	0.4384	8.0499	0.4498	0.04	801
8.1212	2.6216	8.15	2.6494	0.04	3402
8.7175	0.9263	8.7499	0.9496	0.04	1708
6.1105	0.2563	6.1499	0.2499	0.04	422
10.3236	2.7193	10.35	2.7493	0.04	3524
10.2242	2.6188	10.25	2.6493	0.0399	3423
7.9196	2.4236	7.95	2.4494	0.0399	3994
9.5226	1.7204	9.5499	1.7494	0.0399	2516
7.6178	2.2259	7.6499	2.2495	0.0398	3978
8.6168	0.8275	8.6499	0.8497	0.0398	1527
7.8189	2.3246	7.8499	2.3494	0.0398	3987
7.1114	1.9397	7.1499	1.9496	0.0398	3946
8.0207	2.5225	8.05	2.5494	0.0398	3301
9.824	2.0193	9.85	2.0494	0.0398	2819
10.0254	2.3181	10.05	2.3493	0.0397	3121
7.4105	0.2449	7.4499	0.2499	0.0397	435
8.4241	2.9192	8.45	2.9493	0.0397	3705
8.2131	0.5351	8.2499	0.5498	0.0397	983
8.2224	2.7209	8.25	2.7494	0.0396	3503
9.7239	1.9195	9.75	1.9494	0.0396	2718
7.5175	2.1267	7.5499	2.1495	0.0396	3969
10.1252	2.4184	10.15	2.4493	0.0396	3222
10.4232	2.82	10.45	2.8493	0.0396	3625
7.7188	2.3251	7.7499	2.3495	0.0396	3986
6.9105	1.8457	6.9499	1.8497	0.0396	3933
7.8194	2.4243	7.85	2.4494	0.0396	3993
10.2247	2.5189	10.25	2.5493	0.0395	3323
9.3211	1.4225	9.3499	1.4495	0.0395	2214
9.5223	1.6213	9.5499	1.6494	0.0394	2416
7.2124	1.9377	7.2499	1.9496	0.0394	3947
9.12	1.224	9.1499	1.2495	0.0394	2012
10.4237	2.72	10.45	2.7493	0.0394	3525
7.9204	2.5234	7.95	2.5494	0.0394	3999
7.4174	2.2274	7.4499	2.2495	0.0393	3976
9.9251	2.1189	9.95	2.1494	0.0393	2920
10.3245	2.6194	10.35	2.6493	0.0393	3424
8.2228	2.821	8.25	2.8494	0.0393	3603
6.011	0.2553	6.0499	0.2499	0.0393	421
8.5164	0.7293	8.5499	0.7497	0.0393	1346
8.0211	2.6228	8.05	2.6494	0.0392	3401
10.6224	2.9214	10.65	2.9493	0.0392	3727
7.8117	0.3415	7.8499	0.3499	0.0392	619
5.714	0.3654	5.75	0.3499	0.0391	598
10.0255	2.2188	10.05	2.2493	0.0391	3021
8.3242	2.92	8.35	2.9494	0.0391	3704
9.2209	1.3233	9.2499	1.3495	0.0391	2113
8.1223	2.7218	8.15	2.7494	0.0391	3502
9.4222	1.5221	9.4499	1.5495	0.039	2315
7.5113	0.2447	7.55	0.2499	0.039	436
7.3148	2.0327	7.3499	2.0496	0.039	3958
9.7237	1.8206	9.75	1.8494	0.039	2618
10.5232	2.821	10.55	2.8493	0.039	3626
8.1228	2.8216	8.15	2.8494	0.0389	3602
8.9192	1.0258	8.9499	1.0496	0.0389	1810
7.5176	2.228	7.5499	2.2495	0.0388	3977
9.0198	1.1251	9.0499	1.1496	0.0388	1911
7.5187	2.3265	7.5499	2.3495	0.0388	3984
10.126	2.3189	10.15	2.3493	0.0387	3122
9.6236	1.7212	9.65	1.7494	0.0386	2517
7.6193	2.426	7.65	2.4495	0.0386	3991
8.4158	0.6317	8.4499	0.6497	0.0386	1165
7.7197	2.4255	7.75	2.4494	0.0386	3992
8.0224	2.7225	8.05	2.7494	0.0385	3501
7.6189	2.3267	7.6499	2.3495	0.0385	3985
7.417	2.1297	7.4499	2.1495	0.0385	3968
7.9214	2.6236	7.95	2.6494	0.0385	4003
8.2241	2.9209	8.25	2.9494	0.0384	3703
7.821	2.6242	7.85	2.6494	0.0384	4002
7.7203	2.525	7.75	2.5494	0.0384	3997
7.8207	2.5246	7.85	2.5494	0.0384	3998
10.2257	2.4196	10.25	2.4493	0.0383	3223
7.922	2.7233	7.95	2.7494	0.0383	4006
7.2141	2.0364	7.2499	2.0496	0.0382	3957
9.825	1.9205	9.85	1.9494	0.0382	2719
9.9255	2.0201	9.95	2.0494	0.0382	2820
8.819	0.9272	8.8499	0.9496	0.0382	1709
8.1136	0.438	8.1499	0.4498	0.0382	802
8.0228	2.8227	8.05	2.8494	0.0381	3601
6.9288	1.9283	6.9666	1.933	0.038	3955
7.3168	2.1308	7.3499	2.1495	0.038	3967
6.612	0.152	6.65	0.15	0.038	247
10.3254	2.5205	10.35	2.5493	0.0379	3324
6.8121	0.1504	6.85	0.15	0.0379	249
8.7187	0.8284	8.7499	0.8497	0.0378	1528
8.1242	2.9217	8.15	2.9494	0.0378	3702
7.0128	1.9433	7.0499	1.9496	0.0376	3945
10.7237	2.9226	10.75	2.9493	0.0375	3728
6.4128	0.154	6.45	0.15	0.0374	245
10.4254	2.6211	10.45	2.6493	0.0374	3425
7.0126	0.1489	7.05	0.15	0.0373	251
10.0264	2.1204	10.05	2.1494	0.0373	2921
10.5248	2.7217	10.55	2.7493	0.0373	3526
7.5198	2.4275	7.55	2.4495	0.0373	3990
8.3159	0.5347	8.3499	0.5498	0.0373	984
5.619	0.4707	5.6499	0.4499	0.0373	777
6.7127	0.1494	6.75	0.15	0.0372	248
6.5128	0.1507	6.55	0.15	0.0372	246
7.6132	0.2439	7.65	0.2499	0.0372	437
8.0242	2.9227	8.05	2.9494	0.0371	3701
7.7216	2.6256	7.75	2.6494	0.0371	4001
7.6208	2.5265	7.65	2.5495	0.0371	3996
9.4231	1.4238	9.4499	1.4495	0.0371	2215
7.9233	2.8237	7.95	2.8494	0.0371	4008
7.914	0.3409	7.95	0.3499	0.037	620
5.9138	0.258	5.95	0.2499	0.037	420
7.8225	2.7247	7.85	2.7494	0.037	4005
9.6242	1.6228	9.6499	1.6494	0.037	2417
10.624	2.8229	10.65	2.8493	0.037	3627
6.913	0.1481	6.95	0.15	0.037	250
10.1271	2.2203	10.15	2.2493	0.0369	3022
5.0232	0.9753	5.05	0.9499	0.0369	1671
7.4191	2.3294	7.45	2.3495	0.0369	3983
7.5372	2.5106	7.5666	2.5328	0.0369	4000
7.638	2.6096	7.6666	2.6328	0.0369	4004
8.6188	0.73	8.6499	0.7497	0.0368	1347
7.9405	2.9068	7.9667	2.9327	0.0368	4010
9.2222	1.2254	9.2499	1.2495	0.0368	2013
7.7389	2.7086	7.7667	2.7328	0.0368	4007
7.8397	2.8077	7.8667	2.8327	0.0368	4009
7.4363	2.4122	7.4666	2.4328	0.0367	3995
9.323	1.3246	9.3499	1.3495	0.0367	2114
9.5243	1.5234	9.5499	1.5495	0.0365	2316
9.8258	1.8224	9.85	1.8494	0.0362	2619
9.7256	1.7226	9.75	1.7494	0.0362	2518
9.1222	1.1263	9.1499	1.1496	0.0362	1912
7.1139	0.1471	7.15	0.15	0.0362	252
7.3177	2.2332	7.3499	2.2495	0.0361	3975
7.0312	2.026	7.0666	2.033	0.0361	3965
9.0216	1.0273	9.0499	1.0496	0.0361	1811
5.6189	0.3681	5.65	0.3499	0.036	597
10.2274	2.3213	10.25	2.3493	0.036	3123
8.5186	0.6321	8.5499	0.6497	0.036	1166
6.3141	0.1519	6.35	0.15	0.036	244
7.1152	2.0409	7.1499	2.0496	0.0358	3956
7.3354	2.3154	7.3666	2.3329	0.0357	3989
7.2143	0.1477	7.25	0.15	0.0357	253
5.2241	0.7744	5.25	0.7499	0.0356	1313
10.3274	2.4219	10.35	2.4493	0.0355	3224
5.4243	0.5744	5.45	0.5499	0.0354	955
7.7151	0.2439	7.75	0.2499	0.0354	438
8.2167	0.4378	8.2499	0.4498	0.0353	803
9.9271	1.9225	9.95	1.9494	0.0353	2720
8.9218	0.9285	8.9499	0.9496	0.0352	1710
5.1244	0.874	5.15	0.8499	0.0351	1492
6.2153	0.1553	6.25	0.15	0.0351	243
7.2342	2.2198	7.2666	2.2329	0.0349	3982
10.0276	2.0226	10.05	2.0494	0.0349	2821
10.4274	2.5229	10.45	2.5493	0.0348	3325
7.2172	2.138	7.2499	2.1496	0.0347	3966
7.1333	2.1234	7.1666	2.1329	0.0347	3974
8.8216	0.8297	8.8499	0.8497	0.0347	1529
8.0165	0.341	8.05	0.3499	0.0346	621
5.325	0.6739	5.35	0.6499	0.0346	1134
10.8258	2.9245	10.85	2.9493	0.0346	3729
5.8168	0.2584	5.85	0.2499	0.0342	419
8.4192	0.535	8.4499	0.5498	0.0342	985
10.5272	2.624	10.55	2.6493	0.0341	3426
5.5239	0.4716	5.55	0.4499	0.0339	776
7.3163	0.1464	7.35	0.15	0.0339	254
10.6268	2.7247	10.65	2.7493	0.0338	3527
10.1289	2.123	10.15	2.1494	0.0338	2922
9.5257	1.426	9.5499	1.4495	0.0338	2216
10.7262	2.8255	10.75	2.8493	0.0336	3628
9.325	1.2273	9.3499	1.2495	0.0334	2014
8.7221	0.7312	8.7499	0.7497	0.0334	1348
9.7269	1.6254	9.75	1.6494	0.0333	2418
9.4258	1.3268	9.4499	1.3495	0.0332	2115
9.627	1.5258	9.6499	1.5495	0.033	2317
10.2295	2.2235	10.25	2.2493	0.033	3023
7.8178	0.2436	7.85	0.2499	0.0327	439
9.2251	1.1284	9.2499	1.1496	0.0327	1913
9.1246	1.0292	9.1499	1.0496	0.0326	1812
6.1177	0.1534	6.15	0.15	0.0324	242
8.6222	0.6331	8.6499	0.6497	0.0324	1167
7.4178	0.1469	7.45	0.1499	0.0323	255
9.8284	1.7254	9.85	1.7494	0.0323	2519
9.9286	1.8253	9.95	1.8494	0.0322	2620
8.3201	0.438	8.3499	0.4498	0.0321	804
10.33	2.3246	10.35	2.3493	0.0318	3124
8.1198	0.3409	8.15	0.3499	0.0315	622
9.025	0.9305	9.0499	0.9496	0.0315	1711
4.9273	0.9715	4.95	0.9499	0.0313	1670
10.4296	2.4257	10.45	2.4493	0.0312	3225
10.0302	1.9256	10.05	1.9494	0.0309	2721
8.9248	0.8317	8.9499	0.8497	0.0309	1530
10.9286	2.9272	10.95	2.9493	0.0308	3730
10.1304	2.0259	10.15	2.0494	0.0305	2822
10.5302	2.5261	10.55	2.5493	0.0304	3326
8.5231	0.5356	8.5499	0.5498	0.0304	986
7.9206	0.2439	7.95	0.2499	0.0299	440
10.6296	2.6274	10.65	2.6493	0.0299	3427
6.0206	0.1548	6.05	0.15	0.0298	241
5.5248	0.3658	5.55	0.3499	0.0297	596
7.5206	0.1462	7.55	0.15	0.0296	256
10.7294	2.728	10.75	2.7493	0.0296	3528
6.7205	0.0504	6.75	0.05	0.0295	68
5.3283	0.5699	5.35	0.5499	0.0294	954
8.8255	0.7333	8.8499	0.7497	0.0294	1349
5.1286	0.7702	5.15	0.7499	0.0294	1312
5.7224	0.2601	5.75	0.2499	0.0293	418
9.6291	1.429	9.6499	1.4495	0.0292	2217
5.4282	0.4693	5.45	0.4499	0.0292	775
6.8209	0.0496	6.85	0.05	0.0291	69
10.8294	2.8287	10.85	2.8493	0.0291	3629
9.4284	1.2301	9.4499	1.2495	0.029	2015
5.2289	0.6699	5.25	0.6499	0.029	1133
10.2321	2.1265	10.25	2.1494	0.029	2923
5.0289	0.8694	5.05	0.8499	0.0287	1491
6.9213	0.0497	6.95	0.05	0.0287	70
9.5294	1.3295	9.5499	1.3495	0.0287	2116
9.8303	1.6287	9.85	1.6494	0.0286	2419
6.6215	0.0503	6.65	0.05	0.0285	67
8.7258	0.6349	8.7499	0.6497	0.0284	1168
9.7305	1.5288	9.75	1.5495	0.0284	2318
10.332	2.2275	10.35	2.2493	0.0283	3024
9.3287	1.1309	9.3499	1.1496	0.0283	1914
8.424	0.4386	8.4499	0.4498	0.0282	805
9.2281	1.0318	9.2499	1.0496	0.0282	1813
8.2233	0.3414	8.25	0.3499	0.028	623
9.9319	1.7287	9.95	1.7494	0.0275	2520
6.5226	0.0511	6.55	0.05	0.0274	66
10.0318	1.829	10.05	1.8494	0.0273	2621
5.9231	0.1537	5.95	0.15	0.0271	240
7.6231	0.1467	7.65	0.1499	0.0271	257
9.1287	0.9329	9.1499	0.9496	0.027	1712
7.023	0.0491	7.05	0.05	0.027	71
10.4331	2.3283	10.45	2.3493	0.027	3125
8.024	0.244	8.05	0.2499	0.0266	441
9.0285	0.834	9.0499	0.8496	0.0265	1531
11.0316	2.9303	11.05	2.9493	0.0264	3731
10.5325	2.4296	10.55	2.4493	0.0263	3226
8.627	0.5372	8.6499	0.5498	0.0261	987
10.1337	1.9292	10.15	1.9494	0.0259	2722
10.6332	2.5301	10.65	2.5493	0.0255	3327
7.1245	0.0493	7.15	0.05	0.0255	72
10.2336	2.03	10.25	2.0494	0.0254	2823
10.7323	2.6312	10.75	2.6493	0.0253	3428
10.8325	2.7312	10.85	2.7493	0.0252	3529
6.4249	0.0508	6.45	0.05	0.0251	65
8.9295	0.7354	8.9499	0.7497	0.025	1350
4.8321	0.9671	4.85	0.9499	0.0248	1669
9.7326	1.4323	9.7499	1.4495	0.0244	2218
9.5319	1.233	9.5499	1.2495	0.0244	2016
10.9328	2.8321	10.95	2.8493	0.0243	3630
8.528	0.4397	8.5499	0.4498	0.0241	806
8.3273	0.3417	8.35	0.3499	0.0241	624
8.8297	0.6369	8.8499	0.6497	0.0239	1169
7.7264	0.1463	7.75	0.1499	0.0239	258
9.633	1.3328	9.6499	1.3495	0.0238	2117
10.3356	2.1304	10.35	2.1494	0.0238	2924
9.9338	1.6322	9.95	1.6494	0.0237	2420
9.3317	1.0345	9.3499	1.0496	0.0236	1814
9.4324	1.1338	9.4499	1.1496	0.0236	1915
5.6283	0.259	5.65	0.2499	0.0235	417
9.834	1.5322	9.85	1.5495	0.0235	2319
5.8274	0.1556	5.85	0.15	0.0233	239
8.1274	0.2445	8.15	0.2499	0.0232	442
10.4349	2.2318	10.45	2.2493	0.0232	3025
7.227	0.0489	7.25	0.05	0.023	73
6.3272	0.0514	6.35	0.05	0.0228	64
5.0338	0.7659	5.05	0.7499	0.0227	1311
5.2336	0.5655	5.25	0.5499	0.0226	953
9.2324	0.9356	9.2499	0.9496	0.0225	1713
10.0354	1.7324	10.05	1.7494	0.0224	2521
10.1353	1.8327	10.15	1.8494	0.0223	2622
9.1321	0.8366	9.1499	0.8496	0.0221	1532
5.4326	0.3634	5.45	0.35	0.022	595
10.5361	2.3323	10.55	2.3493	0.022	3126
5.1335	0.6644	5.15	0.6499	0.0219	1132
11.1348	2.9335	11.15	2.9493	0.0219	3732
5.3339	0.4648	5.35	0.4499	0.0219	774
8.7313	0.5388	8.75	0.5498	0.0217	988
10.6355	2.4333	10.65	2.4493	0.0215	3227
4.9337	0.8638	4.95	0.8499	0.0214	1490
7.3291	0.0492	7.35	0.05	0.0209	74
7.8293	0.1469	7.85	0.1499	0.0209	259
10.9356	2.7341	10.95	2.7493	0.0209	3530
10.2371	1.9331	10.25	1.9494	0.0207	2723
10.7363	2.5338	10.75	2.5493	0.0207	3328
10.8351	2.635	10.85	2.6493	0.0206	3429
9.0332	0.738	9.0499	0.7497	0.0204	1351
10.3369	2.0338	10.35	2.0494	0.0203	2824
8.4312	0.3427	8.45	0.3499	0.02	625
6.23	0.0509	6.25	0.05	0.02	63
8.6321	0.4411	8.65	0.4498	0.0199	807
8.2309	0.2449	8.25	0.2499	0.0197	443
9.6355	1.2362	9.6499	1.2495	0.0196	2017
11.0361	2.8355	11.05	2.8493	0.0196	3631
8.9334	0.6393	8.9499	0.6497	0.0196	1170
9.8362	1.4357	9.85	1.4495	0.0195	2219
5.7315	0.1544	5.75	0.15	0.019	238
9.4354	1.0374	9.4499	1.0496	0.019	1815
9.7368	1.3359	9.75	1.3495	0.019	2118
9.5361	1.1368	9.5499	1.1496	0.0188	1916
10.4387	2.1344	10.45	2.1494	0.0187	2925
10.0372	1.6358	10.05	1.6494	0.0187	2421
9.9376	1.5357	9.95	1.5495	0.0185	2320
7.4318	0.049	7.45	0.05	0.0183	75
10.538	2.2356	10.55	2.2493	0.0182	3026
4.737	0.9624	4.75	0.9499	0.018	1668
9.3362	0.9382	9.3499	0.9496	0.0179	1714
11.2378	2.9366	11.25	2.9493	0.0176	3733
9.2358	0.8392	9.2499	0.8496	0.0176	1533
7.9327	0.1468	7.95	0.1499	0.0176	260
10.1388	1.736	10.15	1.7494	0.0175	2522
8.8351	0.5409	8.85	0.5498	0.0173	989
10.2385	1.8365	10.25	1.8494	0.0172	2623
10.6391	2.3361	10.65	2.3493	0.0171	3127
5.5351	0.2582	5.55	0.2499	0.017	416
10.7383	2.437	10.75	2.4493	0.017	3228
6.1332	0.051	6.15	0.05	0.0168	62
11.0387	2.737	11.05	2.7493	0.0167	3531
10.8391	2.5371	10.85	2.5493	0.0163	3329
8.3343	0.2455	8.35	0.2499	0.0163	444
10.9382	2.6383	10.95	2.6493	0.0161	3430
8.5351	0.3436	8.55	0.3499	0.0161	626
9.137	0.7402	9.15	0.7497	0.016	1352
7.534	0.0492	7.55	0.05	0.016	76
8.7358	0.4427	8.75	0.4498	0.0159	808
4.9388	0.7612	4.95	0.7499	0.0158	1310
10.3403	1.9368	10.35	1.9494	0.0158	2724
10.4399	2.0376	10.45	2.0494	0.0154	2825
9.037	0.6414	9.0499	0.6497	0.0154	1171
11.1391	2.8385	11.15	2.8493	0.0153	3632
9.7388	1.2392	9.75	1.2495	0.0152	2018
9.9394	1.4389	9.95	1.4495	0.0149	2220
9.5387	1.0401	9.5499	1.0496	0.0147	1816
8.0355	0.1474	8.05	0.1499	0.0147	261
5.1394	0.5601	5.15	0.5499	0.0146	952
5.0386	0.659	5.05	0.6499	0.0145	1131
9.84	1.3391	9.85	1.3495	0.0144	2119
9.6395	1.1397	9.65	1.1496	0.0144	1917
5.6366	0.1551	5.65	0.15	0.0144	237
6.0357	0.0508	6.05	0.05	0.0143	61
4.8389	0.8589	4.85	0.8499	0.0143	1489
10.1403	1.6391	10.15	1.6494	0.0142	2422
10.5414	2.1381	10.55	2.1494	0.0141	2926
10.0408	1.5389	10.05	1.5495	0.0139	2321
5.2393	0.4589	5.25	0.4499	0.0139	773
11.3404	2.9393	11.35	2.9493	0.0138	3734
10.6407	2.2391	10.65	2.2493	0.0138	3027
9.4395	0.9408	9.45	0.9496	0.0137	1715
5.3393	0.3585	5.35	0.35	0.0137	594
9.339	0.8415	9.3499	0.8496	0.0136	1534
7.6365	0.0491	7.65	0.05	0.0135	77
8.9387	0.5427	8.95	0.5498	0.0133	990
11.1411	2.7396	11.15	2.7493	0.0131	3532
8.4375	0.2461	8.45	0.2499	0.013	445
10.2419	1.7393	10.25	1.7494	0.013	2523
10.3413	1.8398	10.35	1.8494	0.0129	2624
10.7419	2.3392	10.75	2.3493	0.0129	3128
10.8408	2.4403	10.85	2.4493	0.0129	3229
10.9416	2.5398	10.95	2.5493	0.0127	3330
8.6386	0.3448	8.65	0.3499	0.0124	627
11.0409	2.641	11.05	2.6493	0.0123	3431
8.8391	0.4442	8.85	0.4498	0.0122	809
9.2402	0.7425	9.25	0.7497	0.0121	1353
9.14	0.6434	9.15	0.6497	0.0118	1172
4.6414	0.958	4.65	0.9499	0.0118	1667
8.1385	0.1475	8.15	0.1499	0.0117	262
10.443	1.94	10.45	1.9494	0.0116	2725
11.2418	2.8411	11.25	2.8493	0.0116	3633
7.7386	0.0494	7.75	0.05	0.0114	78
10.5425	2.0408	10.55	2.0494	0.0114	2826
5.9388	0.0509	5.95	0.05	0.0113	60
9.8417	1.2419	9.85	1.2495	0.0112	2019
5.4403	0.2556	5.45	0.2499	0.0112	415
10.0421	1.4417	10.05	1.4495	0.011	2221
9.6416	1.0425	9.65	1.0496	0.011	1817
11.4426	2.9416	11.45	2.9493	0.0106	3735
9.9429	1.3417	9.95	1.3495	0.0105	2120
9.7426	1.1422	9.75	1.1496	0.0105	1918
10.6438	2.141	10.65	2.1494	0.0104	2927
10.7428	2.2419	10.75	2.2493	0.0104	3028
10.2428	1.642	10.25	1.6494	0.0103	2423
11.2432	2.7417	11.25	2.7493	0.0101	3533
10.1435	1.5417	10.15	1.5495	0.0101	2322
9.4419	0.8437	9.4499	0.8496	0.0101	1535
8.5404	0.2469	8.55	0.2499	0.01	446
9.5425	0.9431	9.55	0.9496	0.01	1716
9.0417	0.5446	9.05	0.5498	0.0097	991
11.0436	2.542	11.05	2.5493	0.0097	3331
10.8441	2.3417	10.85	2.3493	0.0096	3129
10.9429	2.4429	10.95	2.4493	0.0096	3230
5.5411	0.1534	5.55	0.15	0.0095	236
4.8433	0.7567	4.85	0.7499	0.0095	1309
7.8407	0.0493	7.85	0.05	0.0093	79
10.3444	1.742	10.35	1.7494	0.0093	2524
10.4437	1.8426	10.45	1.8494	0.0093	2625
8.241	0.1481	8.25	0.1499	0.0091	263
11.1433	2.6431	11.15	2.6493	0.0091	3432
8.7418	0.3458	8.75	0.3499	0.0091	628
8.9419	0.4458	8.95	0.4498	0.009	810
5.8412	0.0505	5.85	0.05	0.0088	59
9.343	0.7444	9.35	0.7497	0.0088	1354
11.3439	2.8432	11.35	2.8493	0.0086	3634
9.2427	0.6452	9.25	0.6497	0.0086	1173
10.5453	1.9426	10.55	1.9494	0.0083	2726
5.0443	0.5558	5.05	0.5499	0.0082	951
10.6444	2.0434	10.65	2.0494	0.0082	2827
9.944	1.2441	9.95	1.2495	0.0081	2020
11.5444	2.9435	11.55	2.9493	0.008	3736
9.7438	1.0445	9.75	1.0496	0.0079	1818
10.1444	1.444	10.15	1.4495	0.0078	2222
11.3448	2.7435	11.35	2.7493	0.0078	3534
7.9424	0.0495	7.95	0.0499	0.0076	80
4.7438	0.8544	4.75	0.8499	0.0076	1488
4.9437	0.6541	4.95	0.6499	0.0076	1130
10.8446	2.2441	10.85	2.2493	0.0075	3029
8.6429	0.2476	8.65	0.2499	0.0074	447
11.1452	2.5436	11.15	2.5493	0.0074	3332
10.7458	2.1432	10.75	2.1494	0.0074	2928
10.0451	1.344	10.05	1.3495	0.0074	2121
9.8448	1.1443	9.85	1.1496	0.0073	1919
5.2448	0.3552	5.25	0.35	0.0073	593
10.3449	1.6441	10.35	1.6494	0.0073	2424
9.5441	0.8454	9.55	0.8496	0.0073	1536
5.1441	0.454	5.15	0.4499	0.0072	772
10.9457	2.3436	10.95	2.3493	0.0071	3130
10.2456	1.5439	10.25	1.5495	0.007	2323
9.6448	0.9449	9.65	0.9496	0.007	1717
11.0446	2.4449	11.05	2.4493	0.007	3231
9.1443	0.546	9.15	0.5498	0.0068	992
8.3435	0.1482	8.35	0.1499	0.0067	264
11.2451	2.6449	11.25	2.6493	0.0066	3433
10.5455	1.8446	10.55	1.8494	0.0066	2626
4.5452	0.9544	4.55	0.9499	0.0065	1666
10.4462	1.7442	10.45	1.7494	0.0065	2525
9.0443	0.447	9.05	0.4498	0.0064	811
5.3446	0.2532	5.35	0.2499	0.0063	414
11.4456	2.8448	11.45	2.8493	0.0063	3635
8.8444	0.3471	8.85	0.3499	0.0062	629
9.3447	0.6466	9.35	0.6497	0.0061	1174
9.4452	0.746	9.45	0.7497	0.006	1355
8.044	0.0495	8.05	0.0499	0.006	81
11.646	2.9451	11.65	2.9493	0.0058	3737
10.7459	2.0452	10.75	2.0494	0.0058	2828
5.7442	0.0504	5.75	0.05	0.0058	58
10.6469	1.9445	10.65	1.9494	0.0058	2727
11.4462	2.745	11.45	2.7493	0.0057	3535
10.0459	1.2458	10.05	1.2495	0.0055	2021
11.2466	2.545	11.25	2.5493	0.0055	3333
9.8458	1.0462	9.85	1.0496	0.0054	1819
10.2461	1.4458	10.25	1.4495	0.0053	2223
8.7449	0.2484	8.75	0.2499	0.0052	448
10.9461	2.2458	10.95	2.2493	0.0052	3030
10.8471	2.145	10.85	2.1494	0.0052	2929
11.0469	2.3452	11.05	2.3493	0.0052	3131
5.4458	0.1528	5.45	0.15	0.0051	235
4.7464	0.7535	4.75	0.7499	0.005	1308
9.6459	0.8468	9.65	0.8496	0.0049	1537
10.1469	1.3457	10.15	1.3495	0.0049	2122
10.4465	1.646	10.45	1.6494	0.0049	2425
9.9468	1.1459	9.95	1.1496	0.0049	1920
11.1462	2.4462	11.15	2.4493	0.0048	3232
8.1452	0.0497	8.15	0.0499	0.0048	82
10.3473	1.5457	10.35	1.5495	0.0047	2324
8.4455	0.1487	8.45	0.1499	0.0046	265
11.3467	2.6461	11.35	2.6493	0.0045	3434
9.7467	0.9465	9.75	0.9496	0.0045	1718
9.2463	0.5473	9.25	0.5498	0.0044	993
11.547	2.8461	11.55	2.8493	0.0044	3636
9.146	0.448	9.15	0.4498	0.0043	812
10.647	1.8463	10.65	1.8494	0.0043	2627
10.5478	1.7458	10.55	1.7494	0.0042	2526
11.7472	2.9463	11.75	2.9493	0.0041	3738
9.4465	0.6477	9.45	0.6497	0.004	1175
8.9465	0.3479	8.95	0.3499	0.004	630
4.9473	0.5528	4.95	0.5499	0.0039	950
11.5475	2.7463	11.55	2.7493	0.0039	3536
11.3477	2.5463	11.35	2.5493	0.0038	3334
9.547	0.7473	9.55	0.7497	0.0038	1356
10.8473	2.0468	10.85	2.0494	0.0037	2829
10.7482	1.9461	10.75	1.9494	0.0037	2728
10.1472	1.2471	10.15	1.2495	0.0036	2022
8.2464	0.0497	8.25	0.0499	0.0036	83
9.9471	1.0474	9.95	1.0496	0.0036	1820
8.8466	0.2488	8.85	0.2499	0.0036	449
5.6465	0.0497	5.65	0.05	0.0035	57
11.148	2.3464	11.15	2.3493	0.0035	3132
10.3475	1.447	10.35	1.4495	0.0035	2224
10.9484	2.1463	10.95	2.1494	0.0034	2930
9.7472	0.8478	9.75	0.8496	0.0033	1538
11.0475	2.2473	11.05	2.2493	0.0032	3031
10.5477	1.6472	10.55	1.6494	0.0032	2426
10.2482	1.347	10.25	1.3495	0.0031	2123
11.2476	2.4474	11.25	2.4493	0.003	3233
10.0481	1.1472	10.05	1.1496	0.003	1921
8.5472	0.149	8.55	0.1499	0.003	266
4.4478	0.9519	4.45	0.9499	0.003	1665
5.1479	0.352	5.15	0.35	0.0029	592
10.4485	1.547	10.45	1.5495	0.0029	2325
9.2473	0.4487	9.25	0.4498	0.0029	813
4.8474	0.651	4.85	0.6499	0.0028	1129
8.3472	0.0498	8.35	0.0499	0.0028	84
11.648	2.8473	11.65	2.8493	0.0028	3637
11.448	2.6474	11.45	2.6493	0.0028	3435
10.748	1.8474	10.75	1.8494	0.0028	2628
5.0474	0.451	5.05	0.4499	0.0028	771
11.8482	2.9472	11.85	2.9493	0.0028	3739
9.8481	0.9476	9.85	0.9496	0.0028	1719
9.5475	0.6484	9.55	0.6497	0.0027	1176
11.4485	2.547	11.45	2.5493	0.0027	3335
11.6483	2.7472	11.65	2.7493	0.0027	3537
10.6487	1.747	10.65	1.7494	0.0027	2527
4.6477	0.8513	4.65	0.8499	0.0027	1487
9.3478	0.5482	9.35	0.5498	0.0027	994
5.2474	0.2506	5.25	0.2499	0.0026	413
11.2486	2.3471	11.25	2.3493	0.0026	3133
8.9475	0.2493	8.95	0.2499	0.0025	450
10.849	1.9471	10.85	1.9494	0.0025	2729
10.9481	2.0478	10.95	2.0494	0.0024	2830
11.0489	2.1472	11.05	2.1494	0.0024	2931
4.6483	0.7517	4.65	0.7499	0.0024	1307
10.0481	1.0482	10.05	1.0496	0.0024	1821
10.2482	1.248	10.25	1.2495	0.0024	2023
9.0479	0.3488	9.05	0.3499	0.0023	631
9.6483	0.7481	9.65	0.7497	0.0023	1357
10.4483	1.448	10.45	1.4495	0.0023	2225
9.848	0.8485	9.85	0.8496	0.0022	1539
8.4478	0.0498	8.45	0.0499	0.0022	85
9.348	0.4491	9.35	0.4498	0.0021	814
10.6485	1.648	10.65	1.6494	0.0021	2427
11.1483	2.2481	11.15	2.2493	0.002	3032
11.5489	2.5476	11.55	2.5493	0.002	3336
9.6482	0.6489	9.65	0.6497	0.002	1177
11.349	2.3476	11.35	2.3493	0.002	3134
5.5482	0.0491	5.55	0.05	0.002	56
4.5487	0.7513	4.55	0.7499	0.0019	1306
11.7489	2.7477	11.75	2.7493	0.0019	3538
10.5492	1.5477	10.55	1.5495	0.0019	2326
11.9488	2.9478	11.95	2.9493	0.0019	3740
10.3491	1.3478	10.35	1.3495	0.0019	2124
10.149	1.148	10.15	1.1496	0.0018	1922
9.0482	0.2495	9.05	0.2499	0.0018	451
11.3486	2.4481	11.35	2.4493	0.0018	3234
10.7494	1.7477	10.75	1.7494	0.0018	2528
10.3486	1.2484	10.35	1.2495	0.0018	2024
8.5482	0.0499	8.55	0.0499	0.0018	86
11.1493	2.1477	11.15	2.1494	0.0018	2932
10.1485	1.0485	10.15	1.0496	0.0018	1822
10.8486	1.8482	10.85	1.8494	0.0018	2629
11.7488	2.8479	11.75	2.8493	0.0018	3638
10.9495	1.9477	10.95	1.9494	0.0018	2730
9.9484	0.8488	9.95	0.8496	0.0018	1540
11.5488	2.648	11.55	2.6493	0.0018	3436
10.5487	1.4483	10.55	1.4495	0.0017	2226
4.8488	0.5512	4.85	0.5499	0.0017	949
11.4492	2.3478	11.45	2.3493	0.0017	3135
11.6491	2.5478	11.65	2.5493	0.0017	3337
5.4488	0.0488	5.45	0.05	0.0017	55
4.4488	0.7511	4.45	0.7499	0.0017	1305
9.949	0.9483	9.95	0.9496	0.0017	1720
9.4484	0.4493	9.45	0.4498	0.0016	815
11.2493	2.1479	11.25	2.1494	0.0016	2933
4.6489	0.5512	4.65	0.5499	0.0016	947
8.6485	0.1494	8.65	0.1499	0.0016	267
9.7485	0.6491	9.75	0.6497	0.0016	1178
11.8491	2.748	11.85	2.7493	0.0016	3539
10.7488	1.6483	10.75	1.6494	0.0016	2428
8.6484	0.0499	8.65	0.0499	0.0016	87
4.5488	0.551	4.55	0.5499	0.0016	946
9.4487	0.5488	9.45	0.5498	0.0016	995
4.4488	0.5509	4.45	0.5499	0.0016	945
4.749	0.5512	4.75	0.5499	0.0016	948
5.3488	0.1509	5.35	0.15	0.0015	234
9.1485	0.2496	9.15	0.2499	0.0015	452
11.0495	1.9479	11.05	1.9494	0.0015	2731
11.0488	2.0484	11.05	2.0494	0.0015	2831
10.8496	1.748	10.85	1.7494	0.0015	2529
11.5493	2.348	11.55	2.3493	0.0015	3136
10.6495	1.5481	10.65	1.5495	0.0015	2327
4.649	0.351	4.65	0.35	0.0015	587
10.4494	1.3482	10.45	1.3495	0.0014	2125
11.7492	2.5481	11.75	2.5493	0.0014	3338
10.9489	1.8484	10.95	1.8494	0.0014	2630
8.7486	0.0499	8.75	0.0499	0.0014	88
12.0491	2.9482	12.05	2.9493	0.0014	3741
9.5486	0.4494	9.55	0.4498	0.0014	816
11.6493	2.3481	11.65	2.3493	0.0014	3137
10.2488	1.0488	10.25	1.0496	0.0014	1823
9.749	0.7487	9.75	0.7497	0.0014	1358
4.4489	0.3508	4.45	0.35	0.0014	585
10.0488	0.849	10.05	0.8496	0.0014	1541
11.3494	2.1481	11.35	2.1494	0.0014	2934
4.549	0.3509	4.55	0.35	0.0014	586
10.4489	1.2487	10.45	1.2495	0.0014	2025
11.4494	2.1481	11.45	2.1494	0.0013	2935
4.8492	0.351	4.85	0.35	0.0013	589
4.7491	0.351	4.75	0.35	0.0013	588
9.8487	0.6492	9.85	0.6497	0.0013	1179
10.2494	1.1484	10.25	1.1496	0.0013	1923
11.9492	2.7482	11.95	2.7493	0.0013	3540
5.3489	0.0492	5.35	0.05	0.0013	54
9.2487	0.2496	9.25	0.2499	0.0013	453
9.1489	0.3491	9.15	0.3499	0.0013	632
8.8487	0.0498	8.85	0.0499	0.0013	89
11.2496	1.9482	11.25	1.9494	0.0013	2733
11.2489	2.2486	11.25	2.2493	0.0013	3033
10.649	1.4487	10.65	1.4495	0.0013	2227
11.1497	1.9481	11.15	1.9494	0.0013	2732
4.6502	0.2487	4.65	0.25	0.0013	407
11.8493	2.5482	11.85	2.5493	0.0013	3339
11.7493	2.3482	11.75	2.3493	0.0013	3138
11.5494	2.1482	11.55	2.1494	0.0013	2936
4.5503	0.2487	4.55	0.25	0.0013	406
10.1489	0.849	10.15	0.8496	0.0013	1542
10.3489	1.0489	10.35	1.0496	0.0012	1824
4.6492	0.1509	4.65	0.15	0.0012	227
11.6494	2.1483	11.65	2.1494	0.0012	2937
4.6499	0.6487	4.65	0.6499	0.0012	1127
4.5503	0.0488	4.55	0.05	0.0012	46
9.6488	0.4495	9.65	0.4498	0.0012	817
4.6502	0.0488	4.65	0.05	0.0012	47
9.9488	0.6492	9.95	0.6497	0.0012	1180
4.6501	0.4487	4.65	0.4499	0.0012	767
4.4491	0.1508	4.45	0.15	0.0012	225
4.4504	0.2488	4.45	0.25	0.0012	405
4.5502	0.4488	4.55	0.4499	0.0012	766
10.549	1.2488	10.55	1.2495	0.0012	2026
4.5491	0.1508	4.55	0.15	0.0012	226
4.349	0.9507	4.35	0.9499	0.0012	1664
10.9498	1.7482	10.95	1.7494	0.0012	2530
8.9488	0.0499	8.95	0.0499	0.0012	90
4.75	0.2488	4.75	0.25	0.0012	408
9.3488	0.2497	9.35	0.2499	0.0012	454
11.149	2.0486	11.15	2.0494	0.0012	2832
11.3496	1.9483	11.35	1.9494	0.0012	2734
4.349	0.3506	4.35	0.35	0.0012	584
11.9493	2.5484	11.95	2.5493	0.0012	3340
10.7498	1.5483	10.75	1.5495	0.0012	2328
11.8492	2.8484	11.85	2.8493	0.0012	3639
11.0498	1.7483	11.05	1.7494	0.0012	2531
11.8493	2.3483	11.85	2.3493	0.0012	3139
10.0493	0.9486	10.05	0.9496	0.0012	1721
4.7499	0.4488	4.75	0.4499	0.0012	768
4.4504	0.0489	4.45	0.05	0.0012	45
11.4495	1.9483	11.45	1.9494	0.0012	2735
4.75	0.0488	4.75	0.05	0.0012	48
4.4504	0.4488	4.45	0.4499	0.0012	765
12.1493	2.9484	12.15	2.9493	0.0012	3742
10.7491	1.4487	10.75	1.4495	0.0012	2228
4.349	0.5506	4.35	0.5499	0.0012	944
10.8491	1.6487	10.85	1.6494	0.0012	2429
11.4491	2.4486	11.45	2.4493	0.0011	3235
4.5502	0.6488	4.55	0.6499	0.0011	1126
9.7489	0.4495	9.75	0.4498	0.0011	818
4.9492	0.3508	4.95	0.35	0.0011	590
4.7493	0.1508	4.75	0.15	0.0011	228
10.8498	1.5484	10.85	1.5495	0.0011	2329
11.1498	1.7483	11.15	1.7494	0.0011	2532
5.249	0.0496	5.25	0.05	0.0011	53
4.8498	0.2489	4.85	0.25	0.0011	409
11.7494	2.1484	11.75	2.1494	0.0011	2938
4.3491	0.1506	4.35	0.15	0.0011	224
12.0493	2.7484	12.05	2.7493	0.0011	3541
4.3491	0.7506	4.35	0.7499	0.0011	1304
11.2497	1.7484	11.25	1.7494	0.0011	2533
4.8494	0.1509	4.85	0.15	0.0011	229
11.6495	1.9484	11.65	1.9494	0.0011	2737
10.5497	1.3485	10.55	1.3495	0.0011	2126
9.0489	0.0499	9.05	0.0499	0.0011	91
11.8494	2.1484	11.85	2.1494	0.0011	2939
11.6492	2.6485	11.65	2.6493	0.0011	3437
9.4489	0.2497	9.45	0.2499	0.0011	455
10.049	0.6493	10.05	0.6497	0.0011	1181
4.8498	0.0489	4.85	0.05	0.0011	49
10.249	0.8491	10.25	0.8496	0.0011	1543
11.5495	1.9484	11.55	1.9494	0.0011	2736
4.8497	0.4489	4.85	0.4499	0.0011	769
12.0494	2.5484	12.05	2.5493	0.0011	3341
11.4496	1.7484	11.45	1.7494	0.0011	2535
10.4491	1.049	10.45	1.0496	0.0011	1825
12.0495	2.3484	12.05	2.3493	0.0011	3141
10.6498	1.3485	10.65	1.3495	0.001	2127
4.3505	0.0491	4.35	0.05	0.001	44
12.1495	2.7484	12.15	2.7493	0.001	3542
4.3504	0.249	4.35	0.25	0.001	404
11.3497	1.7484	11.35	1.7494	0.001	2534
4.4504	0.649	4.45	0.6499	0.001	1125
11.0498	1.5485	11.05	1.5495	0.001	2331
9.549	0.2497	9.55	0.2499	0.001	456
10.9492	1.6487	10.95	1.6494	0.001	2430
5.0493	0.3507	5.05	0.35	0.001	591
9.849	0.4495	9.85	0.4498	0.001	819
10.6492	1.2489	10.65	1.2495	0.001	2027
10.9499	1.5485	10.95	1.5495	0.001	2330
10.3497	1.1486	10.35	1.1496	0.001	1924
10.3491	0.8491	10.35	0.8496	0.001	1544
12.2494	2.9485	12.25	2.9493	0.001	3743
9.149	0.0499	9.15	0.0499	0.001	92
10.149	0.6493	10.15	0.6497	0.001	1182
11.9494	2.8485	11.95	2.8493	0.001	3640
11.9494	2.3485	11.95	2.3493	0.001	3140
9.5493	0.5491	9.55	0.5498	0.001	996
11.3492	2.2487	11.35	2.2493	0.001	3034
10.5492	1.049	10.55	1.0496	0.001	1826
11.8495	1.9485	11.85	1.9494	0.001	2739
4.7495	0.6491	4.75	0.6499	0.001	1128
9.8494	0.7489	9.85	0.7497	0.001	1359
11.7495	1.9486	11.75	1.9494	0.001	2738
11.2497	1.5485	11.25	1.5495	0.001	2333
9.9491	0.4495	9.95	0.4498	0.001	820
11.6495	1.7486	11.65	1.7494	0.001	2537
4.9496	0.2491	4.95	0.25	0.001	410
11.0492	1.8488	11.05	1.8494	0.001	2631
12.0495	2.1485	12.05	2.1494	0.0009	2941
11.5496	1.7486	11.55	1.7494	0.0009	2536
12.0495	2.8485	12.05	2.8493	0.0009	3641
11.1498	1.5485	11.15	1.5495	0.0009	2332
9.6491	0.2497	9.65	0.2499	0.0009	457
12.3495	2.9485	12.35	2.9493	0.0009	3744
12.2494	2.7486	12.25	2.7493	0.0009	3543
10.7493	1.2489	10.75	1.2495	0.0009	2028
11.7494	2.6486	11.75	2.6493	0.0009	3438
10.8499	1.3486	10.85	1.3495	0.0009	2129
9.2491	0.0499	9.25	0.0499	0.0009	93
4.9496	0.0491	4.95	0.05	0.0009	50
11.4497	1.5486	11.45	1.5495	0.0009	2335
11.9495	2.1486	11.95	2.1494	0.0009	2940
12.2494	2.5486	12.25	2.5493	0.0009	3343
4.2492	0.1503	4.25	0.15	0.0009	223
10.4498	1.1487	10.45	1.1496	0.0009	1925
4.3503	0.4491	4.35	0.4499	0.0009	764
10.7499	1.3486	10.75	1.3495	0.0009	2128
11.3497	1.5486	11.35	1.5495	0.0009	2334
10.8493	1.4489	10.85	1.4495	0.0009	2229
10.2492	0.6494	10.25	0.6497	0.0009	1183
10.4492	0.8492	10.45	0.8496	0.0009	1545
10.1497	0.9488	10.15	0.9496	0.0009	1722
9.7491	0.2497	9.75	0.2499	0.0009	458
11.8495	1.7487	11.85	1.7494	0.0009	2539
12.2495	2.8486	12.25	2.8493	0.0009	3643
10.0491	0.4496	10.05	0.4498	0.0009	821
10.9493	1.4489	10.95	1.4495	0.0009	2230
11.5494	2.4487	11.55	2.4493	0.0009	3236
11.1493	1.8488	11.15	1.8494	0.0009	2632
4.9495	0.4492	4.95	0.4499	0.0009	770
9.3491	0.0499	9.35	0.0499	0.0009	94
12.4495	2.9486	12.45	2.9493	0.0009	3745
12.1495	2.8486	12.15	2.8493	0.0009	3642
11.0499	1.3487	11.05	1.3495	0.0009	2131
10.9499	1.3487	10.95	1.3495	0.0009	2130
12.3496	2.8485	12.35	2.8493	0.0009	3644
11.6496	1.5487	11.65	1.5495	0.0009	2337
4.2492	0.3503	4.25	0.35	0.0009	583
4.9495	0.1506	4.95	0.15	0.0008	230
12.1496	2.5486	12.15	2.5493	0.0008	3342
10.3492	0.6494	10.35	0.6497	0.0008	1184
10.6493	1.0491	10.65	1.0496	0.0008	1827
5.1492	0.2495	5.15	0.25	0.0008	412
12.0496	1.9487	12.05	1.9494	0.0008	2741
11.5497	1.5487	11.55	1.5495	0.0008	2336
10.1492	0.4495	10.15	0.4498	0.0008	822
10.5492	0.8492	10.55	0.8496	0.0008	1546
8.7493	0.1495	8.75	0.1499	0.0008	268
11.7496	1.7487	11.75	1.7494	0.0008	2538
12.4496	2.7486	12.45	2.7493	0.0008	3545
12.2495	2.3486	12.25	2.3493	0.0008	3143
9.8492	0.2497	9.85	0.2499	0.0008	459
11.9496	1.9487	11.95	1.9494	0.0008	2740
5.0495	0.0494	5.05	0.05	0.0008	51
11.2498	1.3487	11.25	1.3495	0.0008	2133
12.5496	2.9486	12.55	2.9493	0.0008	3746
12.1496	2.6486	12.15	2.6493	0.0008	3442
11.0493	1.6489	11.05	1.6494	0.0008	2431
10.5499	1.1488	10.55	1.1496	0.0008	1926
10.6499	1.1488	10.65	1.1496	0.0008	1927
10.7493	1.0491	10.75	1.0496	0.0008	1828
9.4492	0.0499	9.45	0.0499	0.0008	95
12.3495	2.6486	12.35	2.6493	0.0008	3444
11.4497	1.3488	11.45	1.3495	0.0008	2135
11.1499	1.3487	11.15	1.3495	0.0008	2132
9.2493	0.3494	9.25	0.3499	0.0008	633
5.1493	0.0496	5.15	0.05	0.0008	52
4.2504	0.0493	4.25	0.05	0.0008	43
10.8493	1.2491	10.85	1.2495	0.0008	2029
9.9492	0.2497	9.95	0.2499	0.0008	460
4.4503	0.8492	4.45	0.8499	0.0008	1485
12.3496	2.7486	12.35	2.7493	0.0008	3544
12.5497	2.8486	12.55	2.8493	0.0008	3646
5.0495	0.2494	5.05	0.25	0.0008	411
10.85	1.1488	10.85	1.1496	0.0008	1929
9.5492	0.0499	9.55	0.0499	0.0008	96
10.2492	0.4496	10.25	0.4498	0.0008	823
11.8496	1.5488	11.85	1.5495	0.0008	2339
10.2497	0.9489	10.25	0.9496	0.0008	1723
5.0495	0.1506	5.05	0.15	0.0008	231
11.3498	1.3488	11.35	1.3495	0.0008	2134
12.1497	2.4486	12.15	2.4493	0.0008	3242
10.4493	0.6494	10.45	0.6497	0.0008	1185
12.0496	2.6487	12.05	2.6493	0.0008	3441
12.6496	2.9487	12.65	2.9493	0.0008	3747
12.1496	2.3487	12.15	2.3493	0.0008	3142
11.9496	1.7488	11.95	1.7494	0.0008	2540
11.7496	1.5488	11.75	1.5495	0.0008	2338
11.6497	1.3488	11.65	1.3495	0.0008	2137
11.2493	2.0489	11.25	2.0494	0.0008	2833
12.1496	2.1487	12.15	2.1494	0.0007	2942
11.9497	2.6486	11.95	2.6493	0.0007	3440
12.5497	2.3487	12.55	2.3493	0.0007	3146
12.0496	1.7488	12.05	1.7494	0.0007	2541
12.4496	2.8487	12.45	2.8493	0.0007	3645
10.9494	1.249	10.95	1.2495	0.0007	2030
11.8495	2.6487	11.85	2.6493	0.0007	3439
12.1496	1.9488	12.15	1.9494	0.0007	2742
10.6493	0.8493	10.65	0.8496	0.0007	1547
10.0493	0.2497	10.05	0.2499	0.0007	461
12.3497	2.5486	12.35	2.5493	0.0007	3344
11.1494	1.6489	11.15	1.6494	0.0007	2432
11.5497	1.3488	11.55	1.3495	0.0007	2136
12.3497	2.3487	12.35	2.3493	0.0007	3144
10.75	1.1488	10.75	1.1496	0.0007	1928
10.3493	0.4496	10.35	0.4498	0.0007	824
9.6493	0.0499	9.65	0.0499	0.0007	97
10.5493	0.6494	10.55	0.6497	0.0007	1186
12.4496	2.5487	12.45	2.5493	0.0007	3345
12.6497	2.7487	12.65	2.7493	0.0007	3547
4.2503	0.2493	4.25	0.25	0.0007	403
12.7496	2.9487	12.75	2.9493	0.0007	3748
12.5496	2.5487	12.55	2.5493	0.0007	3346
10.1493	0.2497	10.15	0.2499	0.0007	462
12.5497	2.6486	12.55	2.6493	0.0007	3446
12.2497	2.1487	12.25	2.1494	0.0007	2943
9.6495	0.5492	9.65	0.5498	0.0007	997
9.9496	0.7491	9.95	0.7497	0.0007	1360
12.3496	2.1488	12.35	2.1494	0.0007	2944
11.0499	1.1489	11.05	1.1496	0.0007	1931
10.95	1.1489	10.95	1.1496	0.0007	1930
9.7493	0.0499	9.75	0.0499	0.0007	98
12.1496	1.7488	12.15	1.7494	0.0007	2542
12.2497	2.6487	12.25	2.6493	0.0007	3443
10.7494	0.8493	10.75	0.8496	0.0007	1548
11.0494	1.449	11.05	1.4495	0.0007	2231
11.3494	2.0489	11.35	2.0494	0.0007	2834
12.7497	2.8487	12.75	2.8493	0.0007	3648
11.9496	1.5489	11.95	1.5495	0.0007	2340
12.3496	2.4487	12.35	2.4493	0.0007	3244
12.7496	2.5488	12.75	2.5493	0.0007	3348
11.2499	1.1489	11.25	1.1496	0.0007	1933
12.5496	2.7487	12.55	2.7493	0.0007	3546
11.8497	1.3489	11.85	1.3495	0.0007	2139
11.9498	2.4487	11.95	2.4493	0.0007	3240
10.8494	1.0492	10.85	1.0496	0.0007	1829
12.8496	2.9487	12.85	2.9493	0.0007	3749
11.7497	1.3489	11.75	1.3495	0.0007	2138
12.7496	2.7487	12.75	2.7493	0.0007	3548
4.1493	0.1501	4.15	0.15	0.0007	222
11.4498	1.1489	11.45	1.1496	0.0007	1935
12.4498	2.4487	12.45	2.4493	0.0007	3245
4.2494	0.5503	4.25	0.5499	0.0007	943
10.2493	0.2498	10.25	0.2499	0.0007	463
10.3499	0.949	10.35	0.9496	0.0007	1724
11.4494	2.2489	11.45	2.2493	0.0007	3035
9.8493	0.0499	9.85	0.0499	0.0007	99
12.0497	1.5489	12.05	1.5495	0.0007	2341
10.4493	0.4496	10.45	0.4498	0.0007	825
12.6497	2.4487	12.65	2.4493	0.0007	3247
12.6496	2.8487	12.65	2.8493	0.0007	3647
12.4498	2.2487	12.45	2.2493	0.0007	3045
12.1498	2.2487	12.15	2.2493	0.0007	3042
12.5497	2.1488	12.55	2.1494	0.0007	2946
11.1499	1.1489	11.15	1.1496	0.0007	1932
12.2497	1.9488	12.25	1.9494	0.0007	2743
12.6496	2.6488	12.65	2.6493	0.0007	3447
11.6495	2.4488	11.65	2.4493	0.0007	3237
11.6497	1.149	11.65	1.1496	0.0007	1937
10.6494	0.6494	10.65	0.6497	0.0007	1187
10.4499	0.949	10.45	0.9496	0.0007	1725
12.9497	2.7487	12.95	2.7493	0.0007	3550
12.4497	2.6487	12.45	2.6493	0.0007	3445
12.3497	1.9488	12.35	1.9494	0.0007	2744
4.5499	0.8493	4.55	0.8499	0.0006	1486
10.3493	0.2498	10.35	0.2499	0.0006	464
11.3498	1.1489	11.35	1.1496	0.0006	1934
9.9494	0.0499	9.95	0.0499	0.0006	100
11.7497	2.4488	11.75	2.4493	0.0006	3238
12.9497	2.9487	12.95	2.9493	0.0006	3750
11.2495	1.849	11.25	1.8494	0.0006	2633
12.1497	1.5489	12.15	1.5495	0.0006	2342
10.5494	0.4496	10.55	0.4498	0.0006	826
11.1495	1.449	11.15	1.4495	0.0006	2232
12.8497	2.6488	12.85	2.6493	0.0006	3449
12.7497	2.3488	12.75	2.3493	0.0006	3148
10.9495	1.0492	10.95	1.0496	0.0006	1830
12.8497	2.8487	12.85	2.8493	0.0006	3649
11.5498	1.149	11.55	1.1496	0.0006	1936
11.5496	2.2488	11.55	2.2493	0.0006	3036
11.9497	1.349	11.95	1.3495	0.0006	2140
12.2497	1.7489	12.25	1.7494	0.0006	2543
10.0494	0.0499	10.05	0.0499	0.0006	101
12.6498	2.2488	12.65	2.2493	0.0006	3047
10.65	0.949	10.65	0.9496	0.0006	1727
10.85	0.949	10.85	0.9496	0.0006	1729
10.55	0.949	10.55	0.9496	0.0006	1726
11.8497	2.4488	11.85	2.4493	0.0006	3239
13.0497	2.9488	13.05	2.9493	0.0006	3751
11.8497	1.149	11.85	1.1496	0.0006	1939
12.0497	1.349	12.05	1.3495	0.0006	2141
11.9498	2.2488	11.95	2.2493	0.0006	3040
11.7497	1.149	11.75	1.1496	0.0006	1938
10.7494	0.6494	10.75	0.6497	0.0006	1188
10.4494	0.2498	10.45	0.2499	0.0006	465
10.8495	0.8493	10.85	0.8496	0.0006	1549
12.3497	1.7489	12.35	1.7494	0.0006	2544
10.0497	0.7491	10.05	0.7497	0.0006	1361
11.0495	1.2491	11.05	1.2495	0.0006	2031
10.1494	0.0499	10.15	0.0499	0.0006	102
12.6498	2.5488	12.65	2.5493	0.0006	3347
10.75	0.949	10.75	0.9496	0.0006	1728
4.3502	0.6494	4.35	0.6499	0.0006	1124
13.0497	2.8488	13.05	2.8493	0.0006	3651
12.9497	2.5488	12.95	2.5493	0.0006	3350
12.9497	2.8488	12.95	2.8493	0.0006	3650
12.2497	1.5489	12.25	1.5495	0.0006	2343
13.1497	2.9488	13.15	2.9493	0.0006	3752
12.5497	1.9489	12.55	1.9494	0.0006	2746
12.7499	2.6487	12.75	2.6493	0.0006	3448
12.9498	2.2488	12.95	2.2493	0.0006	3050
13.0498	2.3488	13.05	2.3493	0.0006	3151
12.2498	2.4488	12.25	2.4493	0.0006	3243
12.8498	2.3488	12.85	2.3493	0.0006	3149
12.1497	1.349	12.15	1.3495	0.0006	2142
12.9498	2.4488	12.95	2.4493	0.0006	3250
12.8497	2.7488	12.85	2.7493	0.0006	3549
10.2494	0.0499	10.25	0.0499	0.0006	103
10.6494	0.4496	10.65	0.4498	0.0006	827
10.5494	0.2498	10.55	0.2499	0.0006	466
12.4497	2.3489	12.45	2.3493	0.0006	3145
11.3496	1.849	11.35	1.8494	0.0006	2634
13.1498	2.7488	13.15	2.7493	0.0006	3552
11.9497	1.1491	11.95	1.1496	0.0006	1940
12.8498	2.5488	12.85	2.5493	0.0006	3349
13.0497	2.5488	13.05	2.5493	0.0006	3351
12.8498	2.1488	12.85	2.1494	0.0006	2949
11.05	0.9491	11.05	0.9496	0.0006	1731
13.2497	2.9488	13.25	2.9493	0.0006	3753
13.1498	2.8488	13.15	2.8493	0.0006	3652
11.7498	2.2488	11.75	2.2493	0.0006	3038
10.3494	0.0499	10.35	0.0499	0.0006	104
4.2495	0.9502	4.25	0.9499	0.0006	1663
4.2495	0.7502	4.25	0.7499	0.0006	1303
10.95	0.9491	10.95	0.9496	0.0006	1730
11.4498	0.9491	11.45	0.9496	0.0006	1735
12.7499	2.4488	12.75	2.4493	0.0006	3248
12.3497	1.549	12.35	1.5495	0.0006	2344
11.1496	1.2491	11.15	1.2495	0.0006	2032
13.0497	2.7488	13.05	2.7493	0.0006	3551
11.6498	0.9491	11.65	0.9496	0.0006	1737
13.0498	2.6488	13.05	2.6493	0.0006	3451
13.1498	2.6488	13.15	2.6493	0.0006	3452
12.8497	2.4488	12.85	2.4493	0.0006	3249
12.7498	2.1489	12.75	2.1494	0.0006	2948
13.0498	2.1488	13.05	2.1494	0.0006	2951
13.1498	2.4488	13.15	2.4493	0.0006	3252
12.4497	2.1489	12.45	2.1494	0.0006	2945
12.9498	2.6488	12.95	2.6493	0.0006	3450
11.2499	0.9491	11.25	0.9496	0.0006	1733
13.3497	2.9488	13.35	2.9493	0.0006	3754
11.4496	2.049	11.45	2.0494	0.0005	2835
13.2497	2.7488	13.25	2.7493	0.0005	3553
11.2496	1.649	11.25	1.6494	0.0005	2433
10.9495	0.8493	10.95	0.8496	0.0005	1550
12.0497	1.1491	12.05	1.1496	0.0005	1941
5.25	0.1505	5.25	0.15	0.0005	233
12.2497	1.349	12.25	1.3495	0.0005	2143
12.4498	1.9489	12.45	1.9494	0.0005	2745
12.4498	2.0489	12.45	2.0494	0.0005	2845
12.2498	2.2488	12.25	2.2493	0.0005	3043
4.1503	0.0496	4.15	0.05	0.0005	42
5.1495	0.1503	5.15	0.15	0.0005	232
13.3498	2.8488	13.35	2.8493	0.0005	3654
13.2497	2.5488	13.25	2.5493	0.0005	3353
10.7495	0.4496	10.75	0.4498	0.0005	828
10.4495	0.0499	10.45	0.0499	0.0005	105
12.5498	2.4488	12.55	2.4493	0.0005	3246
13.2497	2.8488	13.25	2.8493	0.0005	3653
13.1498	2.2488	13.15	2.2493	0.0005	3052
12.0497	2.4488	12.05	2.4493	0.0005	3241
12.5498	1.7489	12.55	1.7494	0.0005	2546
11.8498	0.9491	11.85	0.9496	0.0005	1739
11.5498	0.9491	11.55	0.9496	0.0005	1736
13.3498	2.6488	13.35	2.6493	0.0005	3454
13.4497	2.9488	13.45	2.9493	0.0005	3755
11.3499	0.9491	11.35	0.9496	0.0005	1734
12.3498	2.2488	12.35	2.2493	0.0005	3044
10.1499	0.7492	10.15	0.7497	0.0005	1362
11.1499	0.9491	11.15	0.9496	0.0005	1732
10.8495	0.6495	10.85	0.6497	0.0005	1189
11.5496	2.0489	11.55	2.0494	0.0005	2836
13.1498	2.5488	13.15	2.5493	0.0005	3352
12.4498	1.7489	12.45	1.7494	0.0005	2545
11.7498	0.9492	11.75	0.9496	0.0005	1738
11.0496	1.0492	11.05	1.0496	0.0005	1831
9.3496	0.3495	9.35	0.3499	0.0005	634
9.7497	0.5493	9.75	0.5498	0.0005	998
10.6495	0.2498	10.65	0.2499	0.0005	467
12.7498	1.9489	12.75	1.9494	0.0005	2748
13.3498	2.7488	13.35	2.7493	0.0005	3554
11.3497	1.649	11.35	1.6494	0.0005	2434
12.1499	2.0488	12.15	2.0494	0.0005	2842
12.1497	1.1491	12.15	1.1496	0.0005	1942
13.2498	2.3489	13.25	2.3493	0.0005	3153
12.6497	2.1489	12.65	2.1494	0.0005	2947
13.4498	2.7488	13.45	2.7493	0.0005	3555
13.5498	2.9488	13.55	2.9493	0.0005	3756
11.9498	2.0489	11.95	2.0494	0.0005	2840
4.1495	0.3501	4.15	0.35	0.0005	582
11.6497	2.2489	11.65	2.2493	0.0005	3037
12.8498	1.9489	12.85	1.9494	0.0005	2749
12.9499	2.0489	12.95	2.0494	0.0005	2850
12.3497	1.3491	12.35	1.3495	0.0005	2144
13.5498	2.8488	13.55	2.8493	0.0005	3656
12.6498	1.9489	12.65	1.9494	0.0005	2747
12.6498	2.0489	12.65	2.0494	0.0005	2847
10.5495	0.0499	10.55	0.0499	0.0005	106
12.7498	2.2488	12.75	2.2493	0.0005	3048
13.3498	2.4488	13.35	2.4493	0.0005	3254
12.6498	2.3489	12.65	2.3493	0.0005	3147
12.3499	2.0489	12.35	2.0494	0.0005	2844
12.4498	1.549	12.45	1.5495	0.0005	2345
11.9498	0.9492	11.95	0.9496	0.0005	1740
13.4498	2.8488	13.45	2.8493	0.0005	3655
13.3498	2.5488	13.35	2.5493	0.0005	3354
13.6498	2.9488	13.65	2.9493	0.0005	3757
13.4498	2.5489	13.45	2.5493	0.0005	3355
12.7498	2.0489	12.75	2.0494	0.0005	2848
13.5498	2.6488	13.55	2.6493	0.0005	3456
13.2498	2.6488	13.25	2.6493	0.0005	3453
13.5498	2.7488	13.55	2.7493	0.0005	3556
12.9497	2.3489	12.95	2.3493	0.0005	3150
11.7498	2.0489	11.75	2.0494	0.0005	2838
10.2499	0.7492	10.25	0.7497	0.0005	1363
13.7498	2.9488	13.75	2.9493	0.0005	3758
13.0498	1.9489	13.05	1.9494	0.0005	2751
13.2498	2.1489	13.25	2.1494	0.0005	2953
12.2498	2.0489	12.25	2.0494	0.0005	2843
13.1499	2.0489	13.15	2.0494	0.0005	2852
13.6498	2.7489	13.65	2.7493	0.0005	3557
12.5498	1.549	12.55	1.5495	0.0005	2346
12.2498	1.1491	12.25	1.1496	0.0005	1943
11.1497	1.0492	11.15	1.0496	0.0005	1832
13.3498	2.2489	13.35	2.2493	0.0005	3054
12.0498	0.9492	12.05	0.9496	0.0005	1741
13.7498	2.8488	13.75	2.8493	0.0005	3658
13.3498	2.3489	13.35	2.3493	0.0005	3154
13.5498	2.5489	13.55	2.5493	0.0005	3356
12.6498	1.749	12.65	1.7494	0.0005	2547
12.7498	1.749	12.75	1.7494	0.0005	2548
11.8498	2.2489	11.85	2.2493	0.0005	3039
13.1498	2.3489	13.15	2.3493	0.0005	3152
13.6498	2.8489	13.65	2.8493	0.0005	3657
11.2497	1.4491	11.25	1.4495	0.0005	2233
13.8498	2.9489	13.85	2.9493	0.0005	3759
13.4498	2.3489	13.45	2.3493	0.0005	3155
10.7495	0.2497	10.75	0.2499	0.0005	468
10.9496	0.6494	10.95	0.6497	0.0005	1190
13.0498	2.4489	13.05	2.4493	0.0005	3251
13.5498	2.4489	13.55	2.4493	0.0005	3256
13.7498	2.7489	13.75	2.7493	0.0005	3558
13.2498	2.4489	13.25	2.4493	0.0005	3253
10.35	0.7492	10.35	0.7497	0.0005	1364
13.4498	2.6489	13.45	2.6493	0.0005	3455
13.5498	2.3489	13.55	2.3493	0.0005	3156
13.7498	2.6489	13.75	2.6493	0.0005	3458
12.8498	1.749	12.85	1.7494	0.0005	2549
13.6498	2.5489	13.65	2.5493	0.0005	3357
13.9498	2.9489	13.95	2.9493	0.0005	3760
12.5499	2.0489	12.55	2.0494	0.0005	2846
12.4498	1.3491	12.45	1.3495	0.0005	2145
12.9498	1.949	12.95	1.9494	0.0005	2750
11.5497	1.849	11.55	1.8494	0.0005	2636
13.3498	2.1489	13.35	2.1494	0.0005	2954
13.7498	2.5489	13.75	2.5493	0.0005	3358
10.8495	0.4496	10.85	0.4498	0.0005	829
12.9498	2.1489	12.95	2.1494	0.0005	2950
13.9498	2.8489	13.95	2.8493	0.0005	3660
13.8498	2.7489	13.85	2.7493	0.0005	3559
12.8498	2.2489	12.85	2.2493	0.0005	3049
13.4498	2.4489	13.45	2.4493	0.0005	3255
10.55	0.7492	10.55	0.7497	0.0005	1366
12.4499	1.8489	12.45	1.8494	0.0005	2645
13.8498	2.8489	13.85	2.8493	0.0005	3659
10.65	0.7492	10.65	0.7497	0.0005	1367
10.45	0.7492	10.45	0.7497	0.0005	1365
10.6495	0.0499	10.65	0.0499	0.0005	107
14.0498	2.9489	14.05	2.9493	0.0005	3761
13.6498	2.6489	13.65	2.6493	0.0005	3457
13.5499	2.2489	13.55	2.2493	0.0005	3056
13.9498	2.7489	13.95	2.7493	0.0005	3560
4.2501	0.4495	4.25	0.4499	0.0005	763
11.0496	0.8493	11.05	0.8496	0.0005	1551
13.7498	2.3489	13.75	2.3493	0.0005	3158
13.1498	2.1489	13.15	2.1494	0.0005	2952
10.7501	0.7492	10.75	0.7497	0.0005	1368
13.5498	2.1489	13.55	2.1494	0.0005	2956
13.7499	2.4489	13.75	2.4493	0.0005	3258
12.9499	1.8489	12.95	1.8494	0.0005	2650
13.4498	2.1489	13.45	2.1494	0.0005	2955
11.6498	0.7493	11.65	0.7497	0.0005	1377
13.6498	2.3489	13.65	2.3493	0.0005	3157
12.5498	2.2489	12.55	2.2493	0.0005	3046
12.1498	0.9492	12.15	0.9496	0.0005	1742
14.1498	2.9489	14.15	2.9493	0.0005	3762
11.3497	1.4491	11.35	1.4495	0.0005	2234
13.9498	2.6489	13.95	2.6493	0.0005	3460
10.85	0.7492	10.85	0.7497	0.0005	1369
13.2498	1.949	13.25	1.9494	0.0005	2753
12.6498	1.549	12.65	1.5495	0.0005	2347
13.3499	2.0489	13.35	2.0494	0.0005	2854
12.3498	1.1492	12.35	1.1496	0.0005	1944
13.0498	1.749	13.05	1.7494	0.0005	2551
13.1498	1.949	13.15	1.9494	0.0005	2752
13.8498	2.5489	13.85	2.5493	0.0005	3359
13.9498	2.5489	13.95	2.5493	0.0005	3360
12.7499	1.8489	12.75	1.8494	0.0005	2648
12.6499	1.849	12.65	1.8494	0.0005	2647
14.1498	2.8489	14.15	2.8493	0.0005	3662
11.8498	0.7493	11.85	0.7497	0.0005	1379
13.6498	2.4489	13.65	2.4493	0.0005	3257
14.0498	2.7489	14.05	2.7493	0.0005	3561
14.0498	2.8489	14.05	2.8493	0.0005	3661
13.8498	2.6489	13.85	2.6493	0.0005	3459
14.2498	2.9489	14.25	2.9493	0.0005	3763
13.3498	1.949	13.35	1.9494	0.0005	2754
13.4499	2.2489	13.45	2.2493	0.0005	3055
12.5499	1.849	12.55	1.8494	0.0005	2646
14.1498	2.7489	14.15	2.7493	0.0005	3562
12.9498	1.749	12.95	1.7494	0.0005	2550
13.7499	2.1489	13.75	2.1494	0.0005	2958
13.9498	2.3489	13.95	2.3493	0.0005	3160
13.7499	2.2489	13.75	2.2493	0.0005	3058
13.2499	2.2489	13.25	2.2493	0.0005	3053
12.7498	1.5491	12.75	1.5495	0.0004	2348
11.4499	0.7493	11.45	0.7497	0.0004	1375
13.9499	2.4489	13.95	2.4493	0.0004	3260
12.5498	1.3491	12.55	1.3495	0.0004	2146
12.3499	1.849	12.35	1.8494	0.0004	2644
14.3498	2.9489	14.35	2.9493	0.0004	3764
13.1499	1.849	13.15	1.8494	0.0004	2652
14.1499	2.6489	14.15	2.6493	0.0004	3462
13.8498	2.3489	13.85	2.3493	0.0004	3159
11.9499	1.849	11.95	1.8494	0.0004	2640
13.6498	2.1489	13.65	2.1494	0.0004	2957
14.1498	2.5489	14.15	2.5493	0.0004	3362
14.3499	2.8489	14.35	2.8493	0.0004	3664
11.7498	0.7493	11.75	0.7497	0.0004	1378
13.5499	2.0489	13.55	2.0494	0.0004	2856
14.0498	2.5489	14.05	2.5493	0.0004	3361
13.6499	2.2489	13.65	2.2493	0.0004	3057
9.8498	0.5494	9.85	0.5498	0.0004	999
13.8498	2.4489	13.85	2.4493	0.0004	3259
14.2498	2.7489	14.25	2.7493	0.0004	3563
13.5499	1.949	13.55	1.9494	0.0004	2756
14.4498	2.9489	14.45	2.9493	0.0004	3765
14.0498	2.6489	14.05	2.6493	0.0004	3461
11.4497	1.8491	11.45	1.8494	0.0004	2635
14.2498	2.8489	14.25	2.8493	0.0004	3663
11.05	0.7493	11.05	0.7497	0.0004	1371
14.3499	2.7489	14.35	2.7493	0.0004	3564
12.8499	2.0489	12.85	2.0494	0.0004	2849
12.8498	1.5491	12.85	1.5495	0.0004	2349
13.9499	2.2489	13.95	2.2493	0.0004	3060
13.9499	2.1489	13.95	2.1494	0.0004	2960
14.1499	2.4489	14.15	2.4493	0.0004	3262
14.1499	2.3489	14.15	2.3493	0.0004	3162
14.5499	2.9489	14.55	2.9493	0.0004	3766
12.2498	0.9492	12.25	0.9496	0.0004	1743
14.3499	2.6489	14.35	2.6493	0.0004	3464
13.4499	2.0489	13.45	2.0494	0.0004	2855
11.2499	0.7493	11.25	0.7497	0.0004	1373
13.4499	1.949	13.45	1.9494	0.0004	2755
12.4498	1.1492	12.45	1.1496	0.0004	1945
14.5499	2.8489	14.55	2.8493	0.0004	3666
13.2499	2.0489	13.25	2.0494	0.0004	2853
10.7496	0.0499	10.75	0.0499	0.0004	108
12.1499	1.849	12.15	1.8494	0.0004	2642
13.1498	1.749	13.15	1.7494	0.0004	2552
12.0498	2.2489	12.05	2.2493	0.0004	3041
14.3499	2.5489	14.35	2.5493	0.0004	3364
11.9498	0.7493	11.95	0.7497	0.0004	1380
4.0496	0.15	4.05	0.15	0.0004	221
14.0499	2.3489	14.05	2.3493	0.0004	3161
11.5498	0.7493	11.55	0.7497	0.0004	1376
14.2499	2.5489	14.25	2.5493	0.0004	3363
13.7499	2.0489	13.75	2.0494	0.0004	2858
13.8499	2.2489	13.85	2.2493	0.0004	3059
14.4499	2.7489	14.45	2.7493	0.0004	3565
11.7498	1.849	11.75	1.8494	0.0004	2638
14.6499	2.9489	14.65	2.9493	0.0004	3767
13.8499	2.1489	13.85	2.1494	0.0004	2959
10.9496	0.4496	10.95	0.4498	0.0004	830
14.5499	2.7489	14.55	2.7493	0.0004	3566
14.4498	2.8489	14.45	2.8493	0.0004	3665
14.0499	2.4489	14.05	2.4493	0.0004	3261
14.2498	2.6489	14.25	2.6493	0.0004	3463
13.3499	1.849	13.35	1.8494	0.0004	2654
13.7499	1.949	13.75	1.9494	0.0004	2758
11.2497	1.2492	11.25	1.2495	0.0004	2033
14.1499	2.2489	14.15	2.2493	0.0004	3062
13.2499	1.749	13.25	1.7494	0.0004	2553
14.3499	2.4489	14.35	2.4493	0.0004	3264
14.7499	2.9489	14.75	2.9493	0.0004	3768
10.8496	0.2498	10.85	0.2499	0.0004	469
14.5499	2.6489	14.55	2.6493	0.0004	3466
13.6499	2.049	13.65	2.0494	0.0004	2857
14.3499	2.3489	14.35	2.3493	0.0004	3164
14.7499	2.8489	14.75	2.8493	0.0004	3668
12.0498	0.7493	12.05	0.7497	0.0004	1381
14.1499	2.149	14.15	2.1494	0.0004	2962
14.5499	2.5489	14.55	2.5493	0.0004	3366
13.3498	1.749	13.35	1.7494	0.0004	2554
14.2499	2.3489	14.25	2.3493	0.0004	3163
13.9499	2.049	13.95	2.0494	0.0004	2860
14.4499	2.5489	14.45	2.5493	0.0004	3365
14.6499	2.7489	14.65	2.7493	0.0004	3567
14.8499	2.9489	14.85	2.9493	0.0004	3769
12.6498	1.3491	12.65	1.3495	0.0004	2147
14.7499	2.7489	14.75	2.7493	0.0004	3568
12.9498	1.5491	12.95	1.5495	0.0004	2350
11.1497	0.8493	11.15	0.8496	0.0004	1552
14.6499	2.8489	14.65	2.8493	0.0004	3667
13.6499	1.949	13.65	1.9494	0.0004	2757
12.2499	1.849	12.25	1.8494	0.0004	2643
14.3499	2.2489	14.35	2.2493	0.0004	3064
14.4499	2.6489	14.45	2.6493	0.0004	3465
13.0498	2.2489	13.05	2.2493	0.0004	3051
14.0499	2.149	14.05	2.1494	0.0004	2961
12.7499	1.649	12.75	1.6494	0.0004	2448
14.0499	2.2489	14.05	2.2493	0.0004	3061
14.9499	2.9489	14.95	2.9493	0.0004	3770
14.2499	2.4489	14.25	2.4493	0.0004	3263
14.5499	2.4489	14.55	2.4493	0.0004	3266
14.7499	2.6489	14.75	2.6493	0.0004	3468
12.8499	1.849	12.85	1.8494	0.0004	2649
13.0499	1.5491	13.05	1.5495	0.0004	2351
13.0499	2.049	13.05	2.0494	0.0004	2851
10.95	0.7493	10.95	0.7497	0.0004	1370
12.9499	1.649	12.95	1.6494	0.0004	2450
14.5499	2.3489	14.55	2.3493	0.0004	3166
14.9499	2.8489	14.95	2.8493	0.0004	3670
13.5499	1.849	13.55	1.8494	0.0004	2656
13.9499	1.949	13.95	1.9494	0.0004	2760
14.7499	2.5489	14.75	2.5493	0.0004	3368
13.8499	2.049	13.85	2.0494	0.0004	2859
11.6497	2.049	11.65	2.0494	0.0004	2837
14.3499	2.149	14.35	2.1494	0.0004	2964
15.0499	2.9489	15.05	2.9493	0.0004	3771
14.8499	2.7489	14.85	2.7493	0.0004	3569
14.6499	2.5489	14.65	2.5493	0.0004	3367
14.4499	2.3489	14.45	2.3493	0.0004	3165
14.9499	2.7489	14.95	2.7493	0.0004	3570
14.1499	2.049	14.15	2.0494	0.0004	2862
14.8499	2.8489	14.85	2.8493	0.0004	3669
14.5499	2.2489	14.55	2.2493	0.0004	3066
12.5499	1.649	12.55	1.6494	0.0004	2446
15.1499	2.9489	15.15	2.9493	0.0004	3772
14.6499	2.6489	14.65	2.6493	0.0004	3467
14.7499	2.4489	14.75	2.4493	0.0004	3268
13.5499	1.749	13.55	1.7494	0.0004	2556
14.9499	2.6489	14.95	2.6493	0.0004	3470
15.1499	2.8489	15.15	2.8493	0.0004	3672
11.3498	1.2492	11.35	1.2495	0.0004	2034
14.4499	2.4489	14.45	2.4493	0.0004	3265
14.7499	2.3489	14.75	2.3493	0.0004	3168
14.2499	2.149	14.25	2.1494	0.0004	2963
14.2499	2.2489	14.25	2.2493	0.0004	3063
13.8499	1.949	13.85	1.9494	0.0004	2759
11.3499	0.7493	11.35	0.7497	0.0004	1374
14.9499	2.5489	14.95	2.5493	0.0004	3370
15.2499	2.9489	15.25	2.9493	0.0004	3773
14.5499	2.149	14.55	2.1494	0.0004	2966
15.0499	2.7489	15.05	2.7493	0.0004	3571
13.7499	1.849	13.75	1.8494	0.0004	2658
15.1499	2.7489	15.15	2.7493	0.0004	3572
14.8499	2.5489	14.85	2.5493	0.0004	3369
14.1499	1.949	14.15	1.9494	0.0004	2762
14.6499	2.3489	14.65	2.3493	0.0004	3167
12.7498	1.3491	12.75	1.3495	0.0004	2148
15.0499	2.8489	15.05	2.8493	0.0004	3671
14.3499	2.049	14.35	2.0494	0.0004	2864
15.3499	2.9489	15.35	2.9493	0.0004	3774
13.1499	1.649	13.15	1.6494	0.0004	2452
14.7499	2.2489	14.75	2.2493	0.0004	3068
14.8499	2.6489	14.85	2.6493	0.0004	3469
14.0499	2.049	14.05	2.0494	0.0004	2861
13.4499	1.849	13.45	1.8494	0.0004	2655
[truncated: 2,011 more rows]
