# Supplementary material for: Reliability analysis using Limit equilibrium and Smoothed Particle Hydrodynamics-based method for homogeneous soil slopes
Source: PLoS One. 2024 Mar 11;19(3):e0300293. doi: 10.1371/journal.pone.0300293 (PMC10927073; doi:10.1371/journal.pone.0300293)
Supplement: S1 Data — (ZIP) [file pone.0300293.s001.zip › Fig.5.xlsx]

## Sheet: Sheet1
0	10.4				1	0.01	10.82
0.07	10.4				2	0.011	10.71
					3	0.012	10.59
					4	0.013	10.51
					5	0.014	10.39
					6	0.015	10.27
					7	0.016	10.18
					8	0.017	10.1
					9	0.018	10.01
					10	0.019	9.92
					11	0.02	9.84
					12	0.021	9.76
					13	0.022	9.68
					14	0.023	9.6
					15	0.024	9.48
					16	0.025	9.41
					17	0.026	9.34
					18	0.027	9.26
					19	0.028	9.2
					20	0.029	9.06
					21	0.03	8.91
					22	0.031	8.85
					23	0.032	8.8
					24	0.033	8.69
					25	0.034	8.59
					26	0.035	8.48
					27	0.036	8.325
					28	0.037	8.1
					29	0.038	7.855
					30	0.039	7.545
					31	0.04	7.065
					32	0.041	6.52
					33	0.042	5.77
					34	0.043	5.015
					35	0.044	4.05
					36	0.045	3.04
					37	0.046	2.075
					38	0.047	1.465
					39	0.048	1.22
					40	0.049	0.93
					41	0.05	0.705
					42	0.051	0.545
					43	0.052	0.345
					44	0.053	0.27
					45	0.054	0.14
					46	0.055	0.075
					47	0.056	0.055
					48	0.057	0.025
					49	0.058	0.015
					50	0.059	0.015
