# Supplementary material for: Reliability analysis using Limit equilibrium and Smoothed Particle Hydrodynamics-based method for homogeneous soil slopes
Source: PLoS One. 2024 Mar 11;19(3):e0300293. doi: 10.1371/journal.pone.0300293 (PMC10927073; doi:10.1371/journal.pone.0300293)
Supplement: S1 Data — (ZIP) [file pone.0300293.s001.zip › Fig.6.xlsx]

## Sheet: Sheet1
FS	V	cohesion
1	10.4	7.2	10.4
0.97	11.35	7	10.4
0.94	12.14	6.8	10.4
0.91	12.97	6.6	10.4
0.88	13.88	6.4	10.4
0.85	14.87	6.2	10.4
0.82	15.97	6	10.4
0.8	16.96	5.8	10.4
0.77	18.08	5.6	10.4
0.74	19.36	5.4	10.4
0.71	20.85	5.2	10.4
0.68	22.46	5	10.4
