# Supplementary material for: Reliability analysis using Limit equilibrium and Smoothed Particle Hydrodynamics-based method for homogeneous soil slopes
Source: PLoS One. 2024 Mar 11;19(3):e0300293. doi: 10.1371/journal.pone.0300293 (PMC10927073; doi:10.1371/journal.pone.0300293)
Supplement: S1 Data — (ZIP) [file pone.0300293.s001.zip › Fig.7.xlsx]

## Sheet: Sheet1
FS		ξ
0.49		201.124
0.49		263.69
0.81		37.963
0.7		91.3649
0.75		73.1124
0.71		61.1009
0.62		85.7143
0.53		198.522
0.42		313.423
0.45		302.667
0.77		51.1962
0.9		19.9153
0.78		42.1419
0.9		15.8038
0.87		17.3025
0.77		44.0828
0.86		29.529
0.83		29.6875
0.91		10.5144
0.87		29.3658
1		0
0.97		9.13462
0.94		16.7308
0.91		24.7115
0.88		33.4615
0.85		42.9808
0.82		53.5577
0.8		63.0769
0.77		73.8462
0.74		86.1538
0.71		100.481
0.68		115.962
1		0
0.94		11.8979
0.868		24.5183
0.796		48.6031
0.724		95.5684
0.651		143.16
0.579		195.159
0.36		422.881
0.217		568.112
0.145		647.351
1		0
0.965		7.74995
0.868		21.2802
0.772		66.4526
0.675		128.57
0.58		198.705
0.48		246.318
1		0
0.977		4.62428
0.905		13.2707
0.832		25.9875
0.76		73.4586
0.688		120.014
0.615		167.486
0.543		202.36
