# Supplementary material for: Reliability analysis using Limit equilibrium and Smoothed Particle Hydrodynamics-based method for homogeneous soil slopes
Source: PLoS One. 2024 Mar 11;19(3):e0300293. doi: 10.1371/journal.pone.0300293 (PMC10927073; doi:10.1371/journal.pone.0300293)
Supplement: S1 Data — (ZIP) [file pone.0300293.s001.zip › Fig.8.xlsx]

## Sheet: Sheet1
0	10
20	10
40	20
60	20
	8.15753	10
	9.30707	8.74782
	10.5281	7.56527
	11.8165	6.45643
	13.1677	5.42511
	14.5771	4.47489
	16.0399	3.60903
	17.551	2.83052
	19.1051	2.14204
	20.697	1.54598
	22.3211	1.04437
	23.9719	0.63896
	25.6436	0.33114
	27.3305	0.121972
	29.0268	0.012177
	30.7266	0.00213415
	32.424	0.0918788
	34.1133	0.2811
	35.7885	0.569146
	37.444	0.955023
	39.0739	1.4374
	40.6727	2.01462
	42.2349	2.68469
	43.7551	3.44529
	45.228	4.2938
	46.6485	5.2273
	48.0118	6.24258
	49.3132	7.33612
	50.5481	8.50417
	51.7124	9.74268
	52.8019	11.0474
	53.813	12.4138
	54.7422	13.8372
	55.5862	15.3127
	56.3421	16.8352
	57.0074	18.3994
	57.5797	20
