# Supplementary material for: Reliability analysis using Limit equilibrium and Smoothed Particle Hydrodynamics-based method for homogeneous soil slopes
Source: PLoS One. 2024 Mar 11;19(3):e0300293. doi: 10.1371/journal.pone.0300293 (PMC10927073; doi:10.1371/journal.pone.0300293)
Supplement: S1 Data — (ZIP) [file pone.0300293.s001.zip › Fig.9.xlsx]

## Sheet: Sheet1
V interval	Cov=0.2	Cov=0.3	Cov=0.5
550	0	0	0
600	149	304	306
650	86	237	325
700	36	158	248
750	25	109	193
800	9	100	156
850	9	57	138
900	3	56	133
950	2	43	91
1000	3	39	87
1050	2	15	97
1100	0	19	89
1150	0	6	69
1200	1	12	50
1250		16	70
1300		7	58
1350		10	64
1400		5	48
1450		4	44
1500		4	38
1550		3	46
1600		2	34
1650		1	42
1700		2	45
1750		1	27
1800		2	26
1850		1	24
1900		1	25
1950		0	24
2000		0	20
2050		0	21
2100		1	18
2150			14
2200			6
2250			6
2300			15
2350			4
2400			4
2450			6
2500			12
2550			7
2600			4
2650			6
2700			7
2750			4
2800			1
2850			4
2900			3
2950			2
3000			2
3050			2
3100			1
3150			2
3200			0
3250			1
3300			2
3350			0
3400			1
3450			1
3500			0
3550			0
3600			0
3650			1
3700			0
